# Supplementary material for: Comparative transcriptomics of genetically divergent lines of chickens in response to Marek’s disease virus challenge at cytolytic phase
Source: PLoS One. 2017 Jun 7;12(6):e0178923. doi: 10.1371/journal.pone.0178923 (PMC5462384; doi:10.1371/journal.pone.0178923)
Supplement: S4 Table — (XLSX) [file pone.0178923.s006.xlsx]

## Sheet: Sheet1
Table S4. Differentially expressed genes identified in the MD resistant line 63 samples of MDV challenged birds in contrast to the control counterparts
Gene ID	Gene Name	Log2 Fold Change (L63MDV/L63C)	P Value	FDR
ENSGALG00000010943	ENSGALG00000010943	7.89	1.92e-09	9.24e-07
ENSGALG00000000892	IL10	7.24	6.14e-07	0.00019
ENSGALG00000015062	ENSGALG00000015062	7.1	1.9e-06	0.000514
ENSGALG00000000871	MADPRT	6.57	7.67e-13	9.95e-10
ENSGALG00000027184	OLFML1	6.51	3.1e-15	8.04e-12
ENSGALG00000010915	IL6	6.41	5.86e-07	0.000185
ENSGALG00000006443	ART1	6.4	0.000188	0.0243
ENSGALG00000016142	MX	6.3	9.36e-20	1.21e-15
ENSGALG00000019325	ENSGALG00000019325	5.9	2.51e-05	0.00452
ENSGALG00000019141	ENSGALG00000019141	5.89	2.66e-17	1.72e-13
ENSGALG00000009639	DDX60	5.35	2.85e-15	8.04e-12
ENSGALG00000006384	ENSGALG00000006384	5.28	5.71e-16	2.47e-12
ENSGALG00000016400	RSAD2	5.17	2.2e-14	4.76e-11
ENSGALG00000019061	ENSGALG00000019061	5.13	0.000182	0.0239
ENSGALG00000006375	TM4SF19	5.02	1.4e-09	7e-07
ENSGALG00000009903	IFN-GAMMA	4.73	1.77e-07	6.37e-05
ENSGALG00000016556	ENSGALG00000016556	4.72	1.81e-13	3.35e-10
ENSGALG00000013548	GZMA	4.7	7.45e-13	9.95e-10
ENSGALG00000005759	IFNB	4.68	0.00042	0.0448
ENSGALG00000000956	GGCL1	4.67	2.66e-10	1.92e-07
ENSGALG00000021627	IFI27L2	4.45	3.75e-12	4.05e-09
ENSGALG00000002207	ATP6V1G3	4.42	8.57e-07	0.000258
ENSGALG00000028982	CMPK2	4.42	2.88e-12	3.39e-09
ENSGALG00000013723	OAS*A	4.31	5.26e-12	5.24e-09
ENSGALG00000013575	ISG12(2)	4.31	6e-12	5.56e-09
ENSGALG00000027051	CCLI8	4.15	7.96e-10	4.32e-07
ENSGALG00000015662	LIPI	4.09	8e-10	4.32e-07
ENSGALG00000008701	XDH	4.02	4.38e-10	2.71e-07
ENSGALG00000009479	ENSGALG00000009479	3.95	1.43e-10	1.16e-07
ENSGALG00000027353	C10orf71	3.92	1.33e-05	0.00265
ENSGALG00000028256	CCL19	3.83	3.17e-10	2.16e-07
ENSGALG00000007651	STAT1	3.81	3.84e-10	2.49e-07
ENSGALG00000005693	INOS	3.79	7.02e-10	4.14e-07
ENSGALG00000026152	ENSGALG00000026152	3.72	9.88e-10	5.12e-07
ENSGALG00000013868	IL22RA2	3.64	1.18e-05	0.00238
ENSGALG00000011089	IFIH1	3.6	3.13e-09	1.45e-06
ENSGALG00000000081	IL4I1	3.59	1.22e-08	5.12e-06
ENSGALG00000013057	ENSGALG00000013057	3.55	5.24e-09	2.34e-06
ENSGALG00000014585	CCLI10	3.49	6.94e-09	3e-06
ENSGALG00000028005	GADD45	3.48	9.19e-08	3.5e-05
ENSGALG00000023622	AVD	3.4	1.39e-08	5.65e-06
ENSGALG00000023709	ENSGALG00000023709	3.3	9.35e-07	0.000275
ENSGALG00000010338	CXCL13L2	3.21	1.39e-07	5.13e-05
ENSGALG00000012057	TRANK1	3.19	8.87e-08	3.48e-05
ENSGALG00000013546	GZMK	3.16	1.21e-06	0.000341
ENSGALG00000011961	TNIP3	3.13	8.55e-06	0.00188
ENSGALG00000015712	SLBP	3.08	3.34e-07	0.000117
ENSGALG00000011544	BCL2L14	2.99	1.03e-06	0.000298
ENSGALG00000016696	CRLF2	2.98	8.34e-05	0.0126
ENSGALG00000001304	TMEM52	2.97	3.37e-05	0.00582
ENSGALG00000013922	ZP1	2.96	1.51e-06	0.000418
ENSGALG00000016152	LY6E	2.96	4.5e-07	0.000154
ENSGALG00000019795	ENSGALG00000019795	2.93	2.41e-06	0.000625
ENSGALG00000007158	SOCS1	2.82	4.98e-06	0.0012
ENSGALG00000011668	K60	2.81	1.42e-05	0.00279
ENSGALG00000016964	EPSTI1	2.8	1.94e-06	0.000514
ENSGALG00000004426	TNFRSF8	2.79	0.000214	0.0261
ENSGALG00000000731	THEMIS2	2.77	4.42e-05	0.0074
ENSGALG00000003577	RNF19B	2.77	1.14e-05	0.00238
ENSGALG00000008739	FAM188A	2.76	5.46e-06	0.00129
ENSGALG00000006138	HELZ2	2.76	3.93e-06	0.000999
ENSGALG00000009816	BATF3	2.75	1.09e-05	0.00232
ENSGALG00000008554	IL17REL	2.7	2.1e-05	0.0039
ENSGALG00000014476	LAG3	2.69	0.000361	0.04
ENSGALG00000001558	MOV10	2.68	4.8e-06	0.00118
ENSGALG00000004859	ZNFX1	2.66	4.53e-06	0.00113
ENSGALG00000014659	ENSGALG00000014659	2.66	6.3e-06	0.00146
ENSGALG00000000504	ETV7	2.65	8.55e-05	0.0127
ENSGALG00000027786	SOCS3	2.65	0.000128	0.0178
ENSGALG00000001745	PSTPIP2	2.62	8.57e-06	0.00188
ENSGALG00000011376	ANKRD9	2.62	0.000408	0.0441
ENSGALG00000012200	GCH1	2.61	0.000174	0.0235
ENSGALG00000014603	C1S	2.6	7.56e-06	0.00172
ENSGALG00000023821	DHX58	2.59	2.91e-05	0.00517
ENSGALG00000013033	ENSGALG00000013033	2.55	0.000225	0.0273
ENSGALG00000006988	RNF213	2.55	9.81e-06	0.00212
ENSGALG00000001629	ENSGALG00000001629	2.55	1.17e-05	0.00238
ENSGALG00000013468	TLR3	2.54	4.46e-05	0.0074
ENSGALG00000007381	SERPING1	2.54	1.95e-05	0.00367
ENSGALG00000002118	CO6	2.53	1.72e-05	0.00333
ENSGALG00000011046	SNX10	2.51	1.94e-05	0.00367
ENSGALG00000001478	ENSGALG00000001478	2.49	4.73e-05	0.00768
ENSGALG00000015868	ATP6V0D2	2.46	0.000239	0.0287
ENSGALG00000012077	PARP9	2.41	3.35e-05	0.00582
ENSGALG00000025881	ENSGALG00000025881	2.41	0.000114	0.0166
ENSGALG00000016446	ATP6V1C2	2.4	0.000471	0.0477
ENSGALG00000028580	gga-mir-147	2.37	4.74e-05	0.00768
ENSGALG00000006378	LIPA	2.35	4.13e-05	0.00705
ENSGALG00000010149	CMTR1	2.35	5.27e-05	0.00843
ENSGALG00000002329	CCL1	2.34	0.000428	0.0451
ENSGALG00000016759	MITD1	2.32	7.83e-05	0.0119
ENSGALG00000012072	ENSGALG00000012072	2.29	6.08e-05	0.00961
ENSGALG00000000720	ENSGALG00000000720	2.28	7.16e-05	0.011
ENSGALG00000017019	WDFY2	2.26	0.000122	0.0172
ENSGALG00000014236	ATP8A1	2.24	0.000121	0.0172
ENSGALG00000006511	BCL2A1	2.23	0.000273	0.0313
ENSGALG00000001398	ENSGALG00000001398	2.22	0.000199	0.0253
ENSGALG00000012480	NMI	2.22	0.000117	0.0168
ENSGALG00000002712	LIPG	2.22	0.00019	0.0244
ENSGALG00000014716	GP130	2.2	0.000155	0.0213
ENSGALG00000008098	PBEF1	2.18	0.000169	0.0231
ENSGALG00000000951	CCL5	2.17	0.000469	0.0477
ENSGALG00000016572	ENSGALG00000016572	2.16	0.000207	0.0256
ENSGALG00000010560	EIF2AK2	2.16	0.000203	0.0253
ENSGALG00000026422	ENSGALG00000026422	2.15	0.000179	0.0239
ENSGALG00000013911	ZC3HAV1	2.14	0.000201	0.0253
ENSGALG00000002549	RGS1	2.13	0.000364	0.04
ENSGALG00000001231	SAMHD1	2.12	0.000249	0.0294
ENSGALG00000019094	PHF11	2.12	0.000311	0.035
ENSGALG00000007874	IL18	2.09	0.000393	0.0428
ENSGALG00000015624	VCAN	2.07	0.000458	0.0475
ENSGALG00000019147	ENSGALG00000019147	2.07	0.000422	0.0448
ENSGALG00000017185	TMEM123	2.07	0.000268	0.031
ENSGALG00000026970	ENSGALG00000026970	2.05	0.000301	0.0343
ENSGALG00000003144	TRIM25	2.04	0.000481	0.0484
ENSGALG00000006337	K123	2.04	0.000328	0.0366
ENSGALG00000000447	CKV1.1	2.04	0.000506	0.0497
ENSGALG00000004802	TRAFD1	2	0.000506	0.0497
ENSGALG00000011395	TMEM66	2	0.000466	0.0477
ENSGALG00000017150	ENSGALG00000017150	-2.47	0.000491	0.049
ENSGALG00000014441	ENSGALG00000014441	-2.5	0.000455	0.0475
ENSGALG00000026241	GRIN3B	-2.57	0.000246	0.0293
ENSGALG00000008741	PROKR2	-2.69	0.000183	0.0239
ENSGALG00000015767	FABP4	-3.08	0.000103	0.0152
ENSGALG00000020180	ALB	-3.13	2.44e-05	0.00446
ENSGALG00000005785	ENSGALG00000005785	-3.33	5.3e-07	0.000172
ENSGALG00000014184	ENSGALG00000014184	-3.54	5.23e-07	0.000172
ENSGALG00000009266	FGA	-5.89	6.28e-05	0.00982
ENSGALG00000014545	ENSGALG00000014545	-7.63	1.23e-11	1.06e-08
ENSGALG00000018479	ENSGALG00000018479	-7.92	4.58e-13	7.42e-10
ENSGALG00000009227	ENSGALG00000009227	-Inf	1.82e-10	1.39e-07
ENSGALG00000027170	ENSGALG00000027170	-Inf	0.000254	0.0296
