# Supplementary material for: Comparative transcriptomics of genetically divergent lines of chickens in response to Marek’s disease virus challenge at cytolytic phase
Source: PLoS One. 2017 Jun 7;12(6):e0178923. doi: 10.1371/journal.pone.0178923 (PMC5462384; doi:10.1371/journal.pone.0178923)
Supplement: S5 Table — (XLSX) [file pone.0178923.s007.xlsx]

## Sheet: Sheet1
Table S5. Differentially expressed genes identified in the MD susceptible line 72 samples of MDV challenged birds in contrast to the control counterparts
Gene ID	Gene Name	Log2 Fold Change (L72MDV/L72Cont)	P Value	FDR
ENSGALG00000027490	CATHB1	Inf	2.97e-09	1.67e-06
ENSGALG00000015062	ENSGALG00000015062	Inf	3.21e-06	0.000716
ENSGALG00000007701	B3GNT7	Inf	8.32e-06	0.00156
ENSGALG00000009904	IL22	Inf	3.51e-05	0.0051
ENSGALG00000006443	ART1	Inf	0.00033	0.0297
ENSGALG00000023622	AVD	8.84	7.27e-22	9.4e-18
ENSGALG00000028284	PTX3	8.19	2.36e-08	1.05e-05
ENSGALG00000019141	ENSGALG00000019141	7.23	8.43e-16	3.63e-12
ENSGALG00000016144	TMPRSS2	7.23	6.28e-08	2.62e-05
ENSGALG00000016142	MX	7.22	1.2e-16	7.73e-13
ENSGALG00000000081	IL4I1	6.78	8.7e-15	2.25e-11
ENSGALG00000027184	OLFML1	6.74	1.07e-09	7.28e-07
ENSGALG00000016919	IRG1	6.55	7.26e-14	1.5e-10
ENSGALG00000006384	ENSGALG00000006384	6.54	2.69e-15	8.71e-12
ENSGALG00000019061	ENSGALG00000019061	6.33	1.83e-07	6.56e-05
ENSGALG00000000956	GGCL1	6.23	5.6e-11	5.57e-08
ENSGALG00000010943	ENSGALG00000010943	6.2	5.91e-10	4.25e-07
ENSGALG00000016556	ENSGALG00000016556	6.16	8.13e-14	1.5e-10
ENSGALG00000010915	IL6	6.07	1.2e-06	0.000301
ENSGALG00000009639	DDX60	5.92	7.8e-13	1.26e-09
ENSGALG00000019325	ENSGALG00000019325	5.88	1.76e-12	2.53e-09
ENSGALG00000005759	IFNB	5.83	4.28e-05	0.00595
ENSGALG00000002207	ATP6V1G3	5.75	2.34e-07	7.85e-05
ENSGALG00000000871	MADPRT	5.64	4.87e-06	0.00105
ENSGALG00000007055	ENSGALG00000007055	5.61	5.94e-06	0.00122
ENSGALG00000014585	CCLI10	5.49	4.16e-12	5.38e-09
ENSGALG00000008701	XDH	5.47	8.03e-11	7.42e-08
ENSGALG00000016400	RSAD2	5.35	4.54e-11	4.89e-08
ENSGALG00000013056	ENSGALG00000013056	5.16	0.000313	0.0288
ENSGALG00000009903	IFN-GAMMA	5.14	7.27e-06	0.00138
ENSGALG00000000521	SPIRE2	5.1	5.71e-07	0.000164
ENSGALG00000013033	ENSGALG00000013033	5.06	2.37e-07	7.85e-05
ENSGALG00000009479	ENSGALG00000009479	5.04	8.82e-11	7.61e-08
ENSGALG00000015662	LIPI	5.04	2.63e-09	1.62e-06
ENSGALG00000028982	CMPK2	4.98	1.78e-10	1.36e-07
ENSGALG00000013723	OAS*A	4.94	1.62e-10	1.31e-07
ENSGALG00000001835	SCNN1D	4.86	0.00019	0.0193
ENSGALG00000013868	IL22RA2	4.83	9.14e-06	0.00167
ENSGALG00000013575	ISG12(2)	4.62	1.58e-09	1.02e-06
ENSGALG00000012200	GCH1	4.55	2.91e-07	9.18e-05
ENSGALG00000028016	ENSGALG00000028016	4.55	1.31e-08	6.76e-06
ENSGALG00000010125	CSGALNACT1	4.53	8.9e-06	0.00164
ENSGALG00000013057	ENSGALG00000013057	4.52	2.93e-09	1.67e-06
ENSGALG00000010362	SUCNR1	4.43	0.000156	0.017
ENSGALG00000021627	IFI27L2	4.33	1.26e-08	6.76e-06
ENSGALG00000004293	ENSGALG00000004293	4.25	0.000191	0.0193
ENSGALG00000015624	VCAN	4.24	4.69e-08	2.02e-05
ENSGALG00000026152	ENSGALG00000026152	4.21	1.73e-08	8.31e-06
ENSGALG00000000731	THEMIS2	4.21	4.13e-07	0.000121
ENSGALG00000011089	IFIH1	4.2	2.01e-08	9.3e-06
ENSGALG00000018977	PLA2G5	4.19	9.45e-06	0.0017
ENSGALG00000007651	STAT1	4.19	1.72e-08	8.31e-06
ENSGALG00000011544	BCL2L14	4.19	1.04e-07	3.97e-05
ENSGALG00000028318	CIP1	4.13	4.13e-07	0.000121
ENSGALG00000027051	CCLI8	4.09	2.24e-06	0.000518
ENSGALG00000013548	GZMA	4.08	1.1e-07	4.05e-05
ENSGALG00000015868	ATP6V0D2	4.04	1.01e-07	3.97e-05
ENSGALG00000006375	TM4SF19	4.03	1.31e-05	0.00228
ENSGALG00000019795	ENSGALG00000019795	4.02	2.52e-07	8.14e-05
ENSGALG00000000819	ENSGALG00000000819	3.99	6.32e-05	0.00826
ENSGALG00000028256	CCL19	3.97	7.2e-08	2.91e-05
ENSGALG00000012173	LGALS3	3.96	2.04e-06	0.000479
ENSGALG00000000620	FABP3	3.94	9.96e-07	0.000258
ENSGALG00000016761	LYG2	3.94	5.99e-07	0.000168
ENSGALG00000023709	ENSGALG00000023709	3.9	5.17e-06	0.0011
ENSGALG00000022586	HPX	3.9	1.34e-05	0.0023
ENSGALG00000016964	EPSTI1	3.82	2.13e-07	7.46e-05
ENSGALG00000005693	INOS	3.75	3.25e-07	0.0001
ENSGALG00000017184	MMP7	3.64	6.08e-05	0.00817
ENSGALG00000022817	GAL7	3.64	6.57e-06	0.00131
ENSGALG00000010338	CXCL13L2	3.62	1.21e-06	0.000301
ENSGALG00000004859	ZNFX1	3.62	6.17e-07	0.00017
ENSGALG00000016446	ATP6V1C2	3.61	1.83e-05	0.00304
ENSGALG00000007381	SERPING1	3.6	1.72e-06	0.00042
ENSGALG00000001304	TMEM52	3.58	2.35e-05	0.00361
ENSGALG00000006988	RNF213	3.56	8.34e-07	0.000225
ENSGALG00000019696	CATHL2	3.53	0.000423	0.0363
ENSGALG00000011961	TNIP3	3.51	2.03e-05	0.00328
ENSGALG00000008554	IL17REL	3.51	0.000104	0.0122
ENSGALG00000027353	C10orf71	3.5	0.000145	0.0162
ENSGALG00000003212	TSPO2	3.48	6.12e-06	0.00124
ENSGALG00000012057	TRANK1	3.43	1.98e-06	0.000474
ENSGALG00000016075	DCSTAMP	3.4	0.00023	0.0226
ENSGALG00000006756	ENSGALG00000006756	3.37	3.15e-06	0.000714
ENSGALG00000000504	ETV7	3.35	6.12e-05	0.00817
ENSGALG00000003577	RNF19B	3.35	1.9e-05	0.00311
ENSGALG00000027786	SOCS3	3.34	7.16e-05	0.00896
ENSGALG00000006323	LECT2	3.34	4.67e-06	0.00102
ENSGALG00000009266	FGA	3.31	0.000242	0.0232
ENSGALG00000001558	MOV10	3.25	6.94e-06	0.00135
ENSGALG00000023689	ASS1	3.24	5.41e-06	0.00113
ENSGALG00000001398	ENSGALG00000001398	3.22	1.45e-05	0.00246
ENSGALG00000014476	LAG3	3.2	0.00042	0.0363
ENSGALG00000023821	DHX58	3.16	3.82e-05	0.00537
ENSGALG00000012802	F13A1	3.13	1.47e-05	0.00246
ENSGALG00000016669	GAL2	3.13	7.84e-05	0.00957
ENSGALG00000022815	GAL1	3.08	3.82e-05	0.00537
ENSGALG00000011046	SNX10	3.06	2.06e-05	0.00329
ENSGALG00000015712	SLBP	3.06	2.39e-05	0.00362
ENSGALG00000000447	CKV1.1	3.06	3.28e-05	0.00482
ENSGALG00000003578	FN1	3.01	2.11e-05	0.00333
ENSGALG00000024272	ENSGALG00000024272	3.01	2.4e-05	0.00362
ENSGALG00000000951	CCL5	2.99	6.58e-05	0.0085
ENSGALG00000009816	BATF3	2.94	0.000127	0.0145
ENSGALG00000006138	HELZ2	2.94	4.9e-05	0.00675
ENSGALG00000007874	IL18	2.93	6.26e-05	0.00826
ENSGALG00000016666	CTSB	2.9	3.55e-05	0.0051
ENSGALG00000005430	ALS2CL	2.9	6.87e-05	0.00871
ENSGALG00000021325	ENSGALG00000021325	2.89	0.000233	0.0227
ENSGALG00000012076	TIFA	2.88	0.000301	0.0278
ENSGALG00000008098	PBEF1	2.88	5.32e-05	0.00725
ENSGALG00000014659	ENSGALG00000014659	2.84	7.51e-05	0.00925
ENSGALG00000013495	GSDMA	2.83	9.99e-05	0.0119
ENSGALG00000002722	MST1	2.83	0.00015	0.0165
ENSGALG00000024011	EX-FABP	2.79	7.2e-05	0.00896
ENSGALG00000002576	CRYD2	2.79	0.000106	0.0123
ENSGALG00000028580	gga-mir-147	2.79	9.03e-05	0.0108
ENSGALG00000006378	LIPA	2.75	8.77e-05	0.0106
ENSGALG00000002712	LIPG	2.74	0.000169	0.0178
ENSGALG00000019553	SERPINB10	2.71	0.000139	0.0158
ENSGALG00000017019	WDFY2	2.71	0.000158	0.017
ENSGALG00000004436	ENSGALG00000004436	2.71	0.000494	0.0407
ENSGALG00000001745	PSTPIP2	2.7	0.000141	0.0158
ENSGALG00000008281	NEURL	2.69	0.000422	0.0363
ENSGALG00000001478	ENSGALG00000001478	2.69	0.000231	0.0226
ENSGALG00000000720	ENSGALG00000000720	2.69	0.000123	0.0142
ENSGALG00000016572	ENSGALG00000016572	2.68	0.000166	0.0176
ENSGALG00000008739	FAM188A	2.68	0.00026	0.0248
ENSGALG00000012761	DRAM1	2.67	0.000162	0.0173
ENSGALG00000006775	TGM2	2.66	0.000148	0.0164
ENSGALG00000011733	CCR2	2.66	0.000287	0.0271
ENSGALG00000006511	BCL2A1	2.64	0.000385	0.0337
ENSGALG00000015764	FABP5	2.64	0.000631	0.0489
ENSGALG00000003932	SDC4	2.63	0.000328	0.0297
ENSGALG00000017186	ITA	2.6	0.000174	0.0182
ENSGALG00000016152	LY6E	2.6	0.00018	0.0186
ENSGALG00000007123	ENSGALG00000007123	2.6	0.000385	0.0337
ENSGALG00000014236	ATP8A1	2.59	0.00024	0.0232
ENSGALG00000028536	MPEG1	2.57	0.000215	0.0214
ENSGALG00000027419	ENSGALG00000027419	2.54	0.000521	0.0417
ENSGALG00000007158	SOCS1	2.53	0.000523	0.0417
ENSGALG00000016325	GSTA3	2.53	0.00035	0.031
ENSGALG00000012480	NMI	2.51	0.000321	0.0292
ENSGALG00000008827	FERMT1	2.5	0.00049	0.0407
ENSGALG00000010560	EIF2AK2	2.49	0.000454	0.0384
ENSGALG00000016828	GRTP1	2.46	0.0005	0.0409
ENSGALG00000003144	TRIM25	2.46	0.000596	0.0467
ENSGALG00000011149	PLA2R1	2.44	0.000445	0.0379
ENSGALG00000013911	ZC3HAV1	2.43	0.000514	0.0416
ENSGALG00000010149	CMTR1	2.43	0.000515	0.0416
ENSGALG00000011798	HEBP1	2.43	0.000473	0.0397
ENSGALG00000001629	ENSGALG00000001629	2.4	0.0006	0.0467
ENSGALG00000026970	ENSGALG00000026970	2.4	0.000493	0.0407
ENSGALG00000012072	ENSGALG00000012072	2.38	0.000556	0.0441
ENSGALG00000004562	HVCN1	-2.53	0.000299	0.0278
ENSGALG00000010854	HDAC9	-2.97	0.000186	0.0191
ENSGALG00000028822	RNF152	-2.98	0.000291	0.0272
ENSGALG00000020895	ENSGALG00000020895	-3.04	2.6e-05	0.00387
ENSGALG00000009739	AMIGO2	-3.21	0.000335	0.0299
ENSGALG00000000251	CD79B	-3.29	6.97e-06	0.00135
ENSGALG00000017183	MMP13	-3.37	6.64e-05	0.0085
ENSGALG00000015461	ENSGALG00000015461	-3.6	9.98e-07	0.000258
ENSGALG00000025926	MZB1	-3.64	2.27e-05	0.00354
ENSGALG00000008150	RASAL1	-4.65	1.05e-05	0.00185
ENSGALG00000008741	PROKR2	-5.98	5.86e-12	6.89e-09
ENSGALG00000007226	OSTN	-6.4	0.00056	0.0442
ENSGALG00000009787	CLRN3	-Inf	0.000213	0.0213
