# Supplementary material for: Comparative transcriptomics of genetically divergent lines of chickens in response to Marek’s disease virus challenge at cytolytic phase
Source: PLoS One. 2017 Jun 7;12(6):e0178923. doi: 10.1371/journal.pone.0178923 (PMC5462384; doi:10.1371/journal.pone.0178923)
Supplement: S6 Table — (XLSX) [file pone.0178923.s008.xlsx]

## Sheet: Sheet1
Table S6. Functional enrichment of 95 DEGs in common between lines 63 and 72 in response to MDV challenge at 5 DPI
Domain	Term ID	GO Term Name	Gene Number	P Value
BP	GO:0006952	defense response	31	1.28e-17
BP	GO:0009607	response to biotic stimulus	24	2.72e-14
BP	GO:0043207	response to external biotic stimulus	23	1.25e-13
BP	GO:0051707	response to other organism	23	1.25e-13
BP	GO:0006955	immune response	26	6.25e-13
BP	GO:0045087	innate immune response	19	7.67e-13
BP	GO:0002376	immune system process	34	2.19e-12
BP	GO:0009615	response to virus	16	9.91e-12
BP	GO:0031347	regulation of defense response	19	3.57e-11
BP	GO:0034097	response to cytokine	18	1.2e-09
BP	GO:0009605	response to external stimulus	29	3.89e-09
BP	GO:0034341	response to interferon-gamma	8	2.25e-08
BP	GO:0071345	cellular response to cytokine stimulus	16	2.6e-08
BP	GO:0080134	regulation of response to stress	23	2.66e-08
BP	GO:0051607	defense response to virus	12	6.76e-08
BP	GO:0031349	positive regulation of defense response	12	7.3e-08
BP	GO:0051704	multi-organism process	24	7.96e-08
BP	GO:0019221	cytokine-mediated signaling pathway	14	9.96e-08
BP	GO:0006950	response to stress	35	1.45e-07
BP	GO:0071346	cellular response to interferon-gamma	7	2.26e-07
BP	GO:0002252	immune effector process	16	3.38e-07
BP	GO:0043901	negative regulation of multi-organism process	9	7.32e-07
BP	GO:0097696	STAT cascade	10	1.17e-06
BP	GO:0007259	JAK-STAT cascade	10	1.17e-06
BP	GO:0002682	regulation of immune system process	20	1.36e-06
BP	GO:0098542	defense response to other organism	13	2.07e-06
BP	GO:0048584	positive regulation of response to stimulus	25	2.47e-06
BP	GO:0048525	negative regulation of viral process	7	2.79e-06
BP	GO:0048247	lymphocyte chemotaxis	6	2.8e-06
BP	GO:0002684	positive regulation of immune system process	16	3.62e-06
BP	GO:0006954	inflammatory response	13	4.59e-06
BP	GO:0050776	regulation of immune response	14	7.06e-06
BP	GO:0001816	cytokine production	14	7.33e-06
BP	GO:1904892	regulation of STAT cascade	9	7.55e-06
BP	GO:0046425	regulation of JAK-STAT cascade	9	7.55e-06
BP	GO:0032496	response to lipopolysaccharide	10	7.64e-06
BP	GO:0045088	regulation of innate immune response	10	7.64e-06
BP	GO:0071222	cellular response to lipopolysaccharide	8	1.34e-05
BP	GO:0002237	response to molecule of bacterial origin	10	1.41e-05
BP	GO:0071219	cellular response to molecule of bacterial origin	8	1.84e-05
BP	GO:0048583	regulation of response to stimulus	33	4.59e-05
BP	GO:0042509	regulation of tyrosine phosphorylation of STAT protein	6	4.78e-05
BP	GO:0034612	response to tumor necrosis factor	8	5.28e-05
BP	GO:0071216	cellular response to biotic stimulus	8	5.28e-05
BP	GO:0045071	negative regulation of viral genome replication	5	6.2e-05
BP	GO:0071347	cellular response to interleukin-1	6	6.86e-05
BP	GO:1903901	negative regulation of viral life cycle	6	6.86e-05
BP	GO:0050778	positive regulation of immune response	12	7.11e-05
BP	GO:0072676	lymphocyte migration	6	8.16e-05
BP	GO:0050727	regulation of inflammatory response	9	8.51e-05
BP	GO:0007260	tyrosine phosphorylation of STAT protein	6	9.64e-05
BP	GO:0043903	regulation of symbiosis, encompassing mutualism through parasitism	8	0.000113
BP	GO:0001817	regulation of cytokine production	12	0.000126
BP	GO:0043900	regulation of multi-organism process	11	0.000129
BP	GO:0010033	response to organic substance	25	0.00015
BP	GO:0032103	positive regulation of response to external stimulus	9	0.000169
BP	GO:0071310	cellular response to organic substance	22	0.000201
BP	GO:0044764	multi-organism cellular process	9	0.000202
BP	GO:0070098	chemokine-mediated signaling pathway	6	0.000208
BP	GO:0070555	response to interleukin-1	6	0.000316
BP	GO:0030593	neutrophil chemotaxis	6	0.00041
BP	GO:0071356	cellular response to tumor necrosis factor	7	0.000522
BP	GO:0002548	monocyte chemotaxis	5	0.000561
BP	GO:0033993	response to lipid	12	0.00059
BP	GO:1990266	neutrophil migration	6	0.000593
BP	GO:0050792	regulation of viral process	7	0.000618
BP	GO:1902531	regulation of intracellular signal transduction	20	0.000936
BP	GO:0071621	granulocyte chemotaxis	6	0.000938
BP	GO:0009967	positive regulation of signal transduction	18	0.0011
BP	GO:0009617	response to bacterium	10	0.00112
BP	GO:0032101	regulation of response to external stimulus	14	0.00115
BP	GO:0070887	cellular response to chemical stimulus	23	0.00119
BP	GO:0097530	granulocyte migration	6	0.00143
BP	GO:0050729	positive regulation of inflammatory response	5	0.00161
BP	GO:0030595	leukocyte chemotaxis	7	0.00236
BP	GO:0045069	regulation of viral genome replication	5	0.00252
BP	GO:1902533	positive regulation of intracellular signal transduction	14	0.00308
BP	GO:0042516	regulation of tyrosine phosphorylation of Stat3 protein	4	0.00324
BP	GO:0002253	activation of immune response	9	0.00346
BP	GO:0042503	tyrosine phosphorylation of Stat3 protein	4	0.00415
BP	GO:0023056	positive regulation of signaling	18	0.00424
BP	GO:0048518	positive regulation of biological process	39	0.00456
BP	GO:0098586	cellular response to virus	4	0.00523
BP	GO:0044419	interspecies interaction between organisms	8	0.0053
BP	GO:0044403	symbiosis, encompassing mutualism through parasitism	8	0.0053
BP	GO:0010647	positive regulation of cell communication	18	0.0054
BP	GO:1904894	positive regulation of STAT cascade	5	0.00554
BP	GO:0046427	positive regulation of JAK-STAT cascade	5	0.00554
BP	GO:0001934	positive regulation of protein phosphorylation	14	0.00561
BP	GO:1903900	regulation of viral life cycle	6	0.00596
BP	GO:1903034	regulation of response to wounding	9	0.00616
BP	GO:0019079	viral genome replication	5	0.00624
BP	GO:0010562	positive regulation of phosphorus metabolic process	15	0.00697
BP	GO:0045937	positive regulation of phosphate metabolic process	15	0.00697
BP	GO:0045089	positive regulation of innate immune response	7	0.00792
BP	GO:0042327	positive regulation of phosphorylation	14	0.0095
BP	GO:0002699	positive regulation of immune effector process	6	0.0108
BP	GO:0007166	cell surface receptor signaling pathway	23	0.0115
BP	GO:0002221	pattern recognition receptor signaling pathway	6	0.0116
BP	GO:0002758	innate immune response-activating signal transduction	6	0.0124
BP	GO:0031401	positive regulation of protein modification process	15	0.0126
BP	GO:0051246	regulation of protein metabolic process	24	0.0136
BP	GO:0035556	intracellular signal transduction	24	0.0167
BP	GO:0060326	cell chemotaxis	7	0.018
BP	GO:0016032	viral process	7	0.018
BP	GO:0097529	myeloid leukocyte migration	6	0.0208
BP	GO:0002218	activation of innate immune response	6	0.0222
BP	GO:0001819	positive regulation of cytokine production	8	0.0223
BP	GO:0070489	T cell aggregation	9	0.0236
BP	GO:0042110	T cell activation	9	0.0236
BP	GO:0071593	lymphocyte aggregation	9	0.0243
BP	GO:0070486	leukocyte aggregation	9	0.0282
BP	GO:0001932	regulation of protein phosphorylation	16	0.0304
BP	GO:0042531	positive regulation of tyrosine phosphorylation of STAT protein	4	0.0307
BP	GO:0006925	inflammatory cell apoptotic process	3	0.0312
BP	GO:0002697	regulation of immune effector process	8	0.0331
BP	GO:0032270	positive regulation of cellular protein metabolic process	16	0.0331
BP	GO:0009966	regulation of signal transduction	23	0.0334
BP	GO:0050900	leukocyte migration	7	0.0338
BP	GO:0071396	cellular response to lipid	8	0.0379
BP	GO:0050896	response to stimulus	46	0.0412
BP	GO:0039528	cytoplasmic pattern recognition receptor signaling pathway in response to virus	3	0.0427
BP	GO:0007159	leukocyte cell-cell adhesion	9	0.0447
BP	GO:0042089	cytokine biosynthetic process	5	0.0451
BP	GO:0042107	cytokine metabolic process	5	0.0486
KE	KEGG:05164	Influenza A	13	2.42e-12
KE	KEGG:05168	Herpes simplex infection	9	7.62e-07
KE	KEGG:04060	Cytokine-cytokine receptor interaction	8	5.96e-05
KE	KEGG:04630	Jak-STAT signaling pathway	7	0.000127
KE	KEGG:05132	Salmonella infection	5	0.000575
KE	KEGG:04623	Cytosolic DNA-sensing pathway	4	0.00141
KE	KEGG:04622	RIG-I-like receptor signaling pathway	4	0.00518
KE	KEGG:04620	Toll-like receptor signaling pathway	4	0.0285
KE	KEGG:04621	NOD-like receptor signaling pathway	3	0.0318
