# Supplementary material for: Comparative transcriptomics of genetically divergent lines of chickens in response to Marek’s disease virus challenge at cytolytic phase
Source: PLoS One. 2017 Jun 7;12(6):e0178923. doi: 10.1371/journal.pone.0178923 (PMC5462384; doi:10.1371/journal.pone.0178923)
Supplement: S7 Table — (XLSX) [file pone.0178923.s009.xlsx]

## Sheet: Sheet1
Table S7. Differentially expressed genes identified between the control groups of line 63 and 72 birds
Gene ID	Gene Name	Log2 Fold Difference (L63C/L72C)	P Value	FDR
ENSGALG00000000443	ENSGALG00000000443	7.29	2.5e-19	6.47e-16
ENSGALG00000020151	NMU	7.13	2.07e-07	8.66e-05
ENSGALG00000016622	STS	6.12	8.04e-14	9.47e-11
ENSGALG00000023172	ENSGALG00000023172	5.39	3.67e-13	3.66e-10
ENSGALG00000023622	AVD	4.9	9.42e-32	1.22e-27
ENSGALG00000016919	IRG1	4.86	5.4e-22	2.2e-18
ENSGALG00000015767	FABP4	4.28	1.48e-09	9.13e-07
ENSGALG00000002496	LL	4.21	1.55e-07	6.69e-05
ENSGALG00000022817	GAL7	4.12	6.79e-22	2.2e-18
ENSGALG00000028234	SYNDIG1	4.08	1.4e-07	6.5e-05
ENSGALG00000006323	LECT2	3.78	7.11e-29	4.6e-25
ENSGALG00000016669	GAL2	3.68	1.42e-18	2.62e-15
ENSGALG00000019696	CATHL2	3.47	6.08e-07	0.000219
ENSGALG00000009651	LXN	3.46	5.57e-06	0.00157
ENSGALG00000019843	GAL4	3.23	0.00011	0.0185
ENSGALG00000000620	FABP3	3.21	1.03e-11	8.35e-09
ENSGALG00000016761	LYG2	3.2	2.62e-13	2.83e-10
ENSGALG00000022815	GAL1	3.08	3.06e-16	4.41e-13
ENSGALG00000000919	PIGR	2.97	1.23e-05	0.003
ENSGALG00000022586	HPX	2.96	5.45e-06	0.00157
ENSGALG00000004804	TGM3	2.84	2.51e-09	1.48e-06
ENSGALG00000004777	AIFM2	2.84	8.41e-05	0.0153
ENSGALG00000024011	EX-FABP	2.83	3.53e-19	7.61e-16
ENSGALG00000011415	SPINK2	2.81	7.94e-08	3.96e-05
ENSGALG00000024272	ENSGALG00000024272	2.66	1.83e-16	2.96e-13
ENSGALG00000012802	F13A1	2.65	4.09e-15	5.29e-12
ENSGALG00000000081	IL4I1	2.64	0.00012	0.0196
ENSGALG00000000558	SLC1A6	2.63	8.16e-06	0.00207
ENSGALG00000026011	GALR	2.52	8.85e-05	0.0159
ENSGALG00000006413	KIAA1199	2.51	4.61e-06	0.00142
ENSGALG00000005842	GDPD2	2.37	5.38e-05	0.0109
ENSGALG00000016411	COL14A1	2.24	7.43e-13	6.87e-10
ENSGALG00000003578	FN1	2.21	1.46e-12	1.26e-09
ENSGALG00000009107	NRXN1	2.19	1.53e-07	6.69e-05
ENSGALG00000015708	FGFR3	2.16	0.000104	0.0179
ENSGALG00000002421	C10ORF58	2.14	1.14e-08	6.44e-06
ENSGALG00000008085	NEFH	2.1	8.27e-05	0.0153
ENSGALG00000002112	CSF3R	2.01	3.58e-10	2.32e-07
ENSGALG00000008912	ABCB1LB	1.9	1.1e-07	5.3e-05
ENSGALG00000015624	VCAN	1.9	3.97e-05	0.00871
ENSGALG00000016325	GSTA3	1.88	1.87e-08	1.01e-05
ENSGALG00000005503	WFDC1	1.88	0.000332	0.0439
ENSGALG00000006000	ADAMTS2	1.85	2.02e-06	0.000655
ENSGALG00000020316	IL13RA2	1.76	4.25e-05	0.00903
ENSGALG00000016556	ENSGALG00000016556	1.72	0.000256	0.0369
ENSGALG00000019553	SERPINB10	1.72	4.71e-07	0.000174
ENSGALG00000008141	COL4A5	1.68	6.6e-06	0.00174
ENSGALG00000026572	RGS5	1.68	3.87e-07	0.000152
ENSGALG00000002722	MST1	1.68	6.31e-05	0.012
ENSGALG00000028795	CADM3	1.67	4.56e-07	0.000174
ENSGALG00000001443	PTPRU	1.55	0.000148	0.0237
ENSGALG00000017046	OSF-2	1.52	7.02e-07	0.000246
ENSGALG00000008266	COL4A6	1.49	0.00031	0.0418
ENSGALG00000001071	ELN	1.49	2.78e-06	0.000879
ENSGALG00000016069	FZD6	1.48	1.41e-05	0.00327
ENSGALG00000007886	PAMR1	1.47	1.33e-05	0.00317
ENSGALG00000013072	AKR	1.43	0.000115	0.019
ENSGALG00000023689	ASS1	1.43	1.96e-06	0.000649
ENSGALG00000000327	FBN3	1.42	0.000123	0.02
ENSGALG00000014585	CCLI10	1.4	6.29e-05	0.012
ENSGALG00000005845	SLC7A5	1.38	0.000345	0.0452
ENSGALG00000005643	LYVE1	1.36	0.000221	0.0328
ENSGALG00000016782	IL1R2	1.36	0.00017	0.0266
ENSGALG00000014615	LAMA1	1.35	0.000294	0.0401
ENSGALG00000000379	ITGB3	1.34	0.000101	0.0177
ENSGALG00000006756	ENSGALG00000006756	1.34	4.9e-05	0.0102
ENSGALG00000007447	TUBB1	1.23	0.000212	0.0319
ENSGALG00000013098	MGST1	1.21	0.000245	0.0357
ENSGALG00000014190	ENSGALG00000014190	1.19	0.000269	0.0375
ENSGALG00000009641	COL1A2	1.08	0.000268	0.0375
ENSGALG00000001000	HSPA5	1.03	0.000353	0.0457
ENSGALG00000010770	SCIN	-1.16	0.000107	0.0183
ENSGALG00000027955	ENSGALG00000027955	-1.22	0.000223	0.0328
ENSGALG00000003863	P2RX7	-1.26	5.28e-05	0.0109
ENSGALG00000004772	ENSGALG00000004772	-1.26	0.000328	0.0438
ENSGALG00000009163	S100A11	-1.31	0.000293	0.0401
ENSGALG00000008509	SEMA3E	-1.31	0.000267	0.0375
ENSGALG00000018384	ENSGALG00000018384	-1.32	6.33e-06	0.00171
ENSGALG00000018386	ENSGALG00000018386	-1.32	7.53e-06	0.00195
ENSGALG00000004245	NUDT1	-1.34	0.000155	0.0245
ENSGALG00000003876	TIMD4	-1.36	9.47e-06	0.00236
ENSGALG00000026592	ENSGALG00000026592	-1.39	4.86e-06	0.00146
ENSGALG00000003520	POLG2	-1.49	9.86e-05	0.0175
ENSGALG00000009429	RXFP1	-1.54	0.00018	0.0277
ENSGALG00000015253	COL8A1	-1.71	6.19e-06	0.00171
ENSGALG00000009826	CLGN	-1.77	1.85e-06	0.00063
ENSGALG00000015746	JAM2	-1.78	0.000189	0.0289
ENSGALG00000018772	ZNF302	-1.87	5.04e-06	0.00148
ENSGALG00000004695	ECM2	-1.93	6.88e-05	0.0129
ENSGALG00000026080	OMD	-2.17	4.1e-05	0.00885
ENSGALG00000001130	WBSCR17	-2.27	1.35e-05	0.00317
ENSGALG00000014713	DDX4	-2.28	6.03e-05	0.0118
ENSGALG00000008741	PROKR2	-2.35	3.05e-11	2.19e-08
ENSGALG00000027090	ENSGALG00000027090	-2.41	3.09e-07	0.000125
ENSGALG00000011205	SMOC2	-2.48	5.3e-08	2.75e-05
ENSGALG00000022907	ENSGALG00000022907	-4.08	2.61e-05	0.00582
ENSGALG00000025997	ENSGALG00000025997	-4.08	4.15e-11	2.83e-08
ENSGALG00000007305	NME1	-4.93	2.96e-11	2.19e-08
ENSGALG00000007226	OSTN	-5.73	2.4e-05	0.00545
ENSGALG00000017136	GJB6	-6.47	5.95e-05	0.0118
