# Supplementary material for: Comparative transcriptomics of genetically divergent lines of chickens in response to Marek’s disease virus challenge at cytolytic phase
Source: PLoS One. 2017 Jun 7;12(6):e0178923. doi: 10.1371/journal.pone.0178923 (PMC5462384; doi:10.1371/journal.pone.0178923)
Supplement: S8 Table — (XLSX) [file pone.0178923.s010.xlsx]

## Sheet: Sheet1
Table S8. Differentially expressed genes identified between MDV-challenged groups of line 63 and 72 birds
Gene ID	Gene Name	Log2 Fold Difference (L63DMV/L72MDV)	P Value	FDR
ENSGALG00000016622	STS	7.94	2.81e-14	4.55e-11
ENSGALG00000023172	ENSGALG00000023172	5.74	9.04e-11	6.16e-08
ENSGALG00000000443	ENSGALG00000000443	3.37	4.18e-06	0.0013
ENSGALG00000014615	LAMA1	3.23	1.96e-15	3.63e-12
ENSGALG00000005842	GDPD2	3.19	0.000101	0.0163
ENSGALG00000009107	NRXN1	3.11	2.46e-07	9.97e-05
ENSGALG00000009651	LXN	3.09	3.25e-05	0.00694
ENSGALG00000007886	PAMR1	3	1.47e-13	2.11e-10
ENSGALG00000016411	COL14A1	2.95	2.13e-20	5.52e-17
ENSGALG00000005601	ENSGALG00000005601	2.77	4.33e-05	0.00859
ENSGALG00000015708	FGFR3	2.76	4.56e-07	0.000179
ENSGALG00000026572	RGS5	2.71	3.52e-11	2.85e-08
ENSGALG00000002421	C10ORF58	2.62	9.42e-12	8.13e-09
ENSGALG00000011668	K60	2.6	7.99e-11	5.75e-08
ENSGALG00000006000	ADAMTS2	2.5	7.32e-11	5.57e-08
ENSGALG00000015461	ENSGALG00000015461	2.35	2.77e-13	3.26e-10
ENSGALG00000005919	ENSGALG00000005919	2.21	0.000339	0.0414
ENSGALG00000011255	ENSGALG00000011255	2.18	3.89e-05	0.00786
ENSGALG00000008912	ABCB1LB	2	1.4e-09	8.24e-07
ENSGALG00000001071	ELN	1.94	8.21e-09	4.25e-06
ENSGALG00000002496	LL	1.92	0.000143	0.0218
ENSGALG00000005517	KIF9	1.9	0.000254	0.0332
ENSGALG00000009100	FSHR	1.89	0.000134	0.0207
ENSGALG00000028813	NRN1	1.88	0.000339	0.0414
ENSGALG00000005643	LYVE1	1.79	6.87e-07	0.000262
ENSGALG00000027534	GM2A	1.74	6.7e-05	0.0117
ENSGALG00000002461	MMP17	1.63	7.04e-05	0.012
ENSGALG00000015954	GEM	1.53	0.000339	0.0414
ENSGALG00000003936	PPT1	1.5	4.48e-08	2e-05
ENSGALG00000006334	LAP3	1.47	0.000211	0.0286
ENSGALG00000000251	CD79B	1.46	4.4e-05	0.00859
ENSGALG00000028136	CXCL12	1.44	1.25e-07	5.22e-05
ENSGALG00000008554	IL17REL	1.43	5.41e-05	0.0102
ENSGALG00000016069	FZD6	1.42	1.98e-05	0.00467
ENSGALG00000028928	LCAT	1.4	1.69e-05	0.00419
ENSGALG00000007419	MASP1	1.34	0.000184	0.0261
ENSGALG00000007839	NCAM1	1.31	0.000167	0.0246
ENSGALG00000013378	CMA1	1.29	0.000245	0.0323
ENSGALG00000009155	CHGB	1.25	8.01e-05	0.0133
ENSGALG00000024083	C8orf4	1.22	3.31e-05	0.00694
ENSGALG00000012462	KIF5C	1.19	0.000243	0.0323
ENSGALG00000012726	HSP90B1	1.1	3.36e-05	0.00694
ENSGALG00000021139	ENSGALG00000021139	1.1	0.000181	0.0261
ENSGALG00000011190	ENSGALG00000011190	1.05	0.000113	0.0181
ENSGALG00000011798	HEBP1	-1	0.000261	0.0337
ENSGALG00000017247	PRCP	-1.12	6.59e-05	0.0117
ENSGALG00000021395	ENSGALG00000021395	-1.13	6.48e-05	0.0117
ENSGALG00000004614	NPL	-1.13	0.000333	0.0414
ENSGALG00000024357	B-G	-1.14	0.000196	0.0276
ENSGALG00000022815	GAL1	-1.15	0.000302	0.0383
ENSGALG00000002667	OLFML2B	-1.21	7.34e-05	0.0123
ENSGALG00000016224	MAOA	-1.24	3.3e-05	0.00694
ENSGALG00000002576	CRYD2	-1.24	2.56e-05	0.00592
ENSGALG00000026600	C1orf198	-1.25	0.000157	0.0234
ENSGALG00000007331	SVIL	-1.26	4.22e-06	0.0013
ENSGALG00000003212	TSPO2	-1.31	6.85e-05	0.0118
ENSGALG00000014496	PROM1	-1.31	1.54e-05	0.00391
ENSGALG00000010703	C14orf159	-1.37	0.000175	0.0254
ENSGALG00000003386	SPTB	-1.37	6.64e-05	0.0117
ENSGALG00000027955	ENSGALG00000027955	-1.39	3.21e-06	0.00106
ENSGALG00000003527	ARRDC2	-1.39	1.78e-05	0.00435
ENSGALG00000012313	H1F0	-1.42	2.99e-05	0.00668
ENSGALG00000026142	ENSGALG00000026142	-1.47	8.58e-06	0.00247
ENSGALG00000009105	DPP7	-1.49	3.98e-06	0.00129
ENSGALG00000004334	MYLK3	-1.5	5.06e-05	0.00963
ENSGALG00000016684	RHAG	-1.55	6.24e-05	0.0115
ENSGALG00000007408	MPP7	-1.59	2.65e-06	0.000903
ENSGALG00000010943	ENSGALG00000010943	-1.59	0.00012	0.0187
ENSGALG00000024272	ENSGALG00000024272	-1.62	1.02e-08	5.05e-06
ENSGALG00000024466	ENSGALG00000024466	-1.7	0.000212	0.0286
ENSGALG00000018772	ZNF302	-1.76	2.86e-05	0.0065
ENSGALG00000010663	TTC8	-1.79	0.000205	0.0283
ENSGALG00000023411	CD180	-1.8	9.35e-08	4.04e-05
ENSGALG00000009163	S100A11	-1.8	7.36e-07	0.000272
ENSGALG00000019553	SERPINB10	-1.81	1.01e-09	6.21e-07
ENSGALG00000001233	RHD	-1.82	2.65e-06	0.000903
ENSGALG00000004772	ENSGALG00000004772	-1.87	1.87e-09	1.06e-06
ENSGALG00000027090	ENSGALG00000027090	-1.89	1.03e-05	0.00277
ENSGALG00000015253	COL8A1	-1.89	1e-05	0.00275
ENSGALG00000028273	HBB	-1.97	5.03e-13	5.01e-10
ENSGALG00000010125	CSGALNACT1	-2.13	9.9e-05	0.0162
ENSGALG00000014815	EMILIN2	-2.24	2.45e-09	1.32e-06
ENSGALG00000005785	ENSGALG00000005785	-2.24	4.35e-06	0.00131
ENSGALG00000016144	TMPRSS2	-2.33	0.00012	0.0187
ENSGALG00000001130	WBSCR17	-2.34	1.24e-05	0.0032
ENSGALG00000015868	ATP6V0D2	-2.7	4.6e-18	9.92e-15
ENSGALG00000023834	JPH2	-2.72	0.000387	0.0468
ENSGALG00000008709	MCOLN3	-2.76	0.000147	0.0222
ENSGALG00000022907	ENSGALG00000022907	-3.11	1.22e-05	0.0032
ENSGALG00000004293	ENSGALG00000004293	-3.12	1.98e-05	0.00467
ENSGALG00000006992	MMP9	-3.19	3.08e-13	3.32e-10
ENSGALG00000005099	OGCHI	-4.02	4.45e-05	0.00859
ENSGALG00000028016	ENSGALG00000028016	-4.4	2.39e-31	1.55e-27
ENSGALG00000007305	NME1	-4.49	3.29e-08	1.52e-05
ENSGALG00000009262	FGB	-4.53	8.43e-12	7.8e-09
ENSGALG00000020180	ALB	-4.56	7.48e-25	3.23e-21
ENSGALG00000009268	FGG	-4.97	3.7e-10	2.4e-07
ENSGALG00000015937	LFABP	-4.99	0.000414	0.0492
ENSGALG00000019325	ENSGALG00000019325	-5.17	9.11e-47	1.18e-42
ENSGALG00000019845	GAL9	-5.5	8.31e-06	0.00245
ENSGALG00000018479	ENSGALG00000018479	-5.53	0.000264	0.0338
ENSGALG00000008601	AHSG	-5.82	3.38e-05	0.00694
ENSGALG00000004129	SPP2	-5.98	9.02e-06	0.00254
ENSGALG00000027490	CATHB1	-6.41	1.97e-13	2.55e-10
ENSGALG00000014545	ENSGALG00000014545	-6.56	1.77e-08	8.47e-06
ENSGALG00000009266	FGA	-8.03	3.12e-21	1.01e-17
ENSGALG00000016491	APOB	-Inf	2.24e-06	0.000807
