# Supplementary material for: Comparative transcriptomics of genetically divergent lines of chickens in response to Marek’s disease virus challenge at cytolytic phase
Source: PLoS One. 2017 Jun 7;12(6):e0178923. doi: 10.1371/journal.pone.0178923 (PMC5462384; doi:10.1371/journal.pone.0178923)
Supplement: S9 Table — (XLSX) [file pone.0178923.s011.xlsx]

## Sheet: Sheet1
Table S9. A list of genens reportedly dysregulated in expression in response to MDV challenge
ID	Gene	Number of Reports (Including this report)	Robin et al. 2001 [1] (FC ≥ 2)	Kaiser et al., 2003 [2]	Sarson et al., 2006 [3] (P < 0.05)	Sarson et al., 2008 [4] (P < 0.05)	Mohamed et al., 2009 [5] (P < 0.05)	Mohammad et al., 2010 [6]	Chen et al., 2011 [7] (P < 0.05)	Smith et al., 2011 [8] (FC ≥ 1.5)	Yu et al., 2011 [9] |LogFC| > 1.5)	Sudeep et al., 2013 [10] (P < 0.05)	Hu, et al., 2014 [11] (P < 0.05 & FC ≥ 2)	Hu et al., 2015 [12] (P < 0.05 & FC ≥ 2)	Dong et al., 2016 This study (FDR < 0.05 & FC ≥ 2)
ENSGALG00000013548	GZMA	8			√	√		√	√	√	√			√	√
ENSGALG00000009903	IFN-gamma	7		√				√		√		√	√	√	√
ENSGALG00000013468	TLR3	7					√	√		√		√	√	√	√
ENSGALG00000016142	Mx	6						√	√	√		√		√	√
ENSGALG00000006511	BCL2A1	5						√		√		√		√	√
ENSGALG00000017186	BIRC2	5							√	√		√		√	√
ENSGALG00000016666	cathepsin/CTSB	5	√							√		√		√	√
ENSGALG00000016964	EPSTI1	5							√	√		√		√	√
ENSGALG00000006384	IFIT5	5							√	√		√		√	√
ENSGALG00000007874	IL18	5		√				√		√				√	√
ENSGALG00000010915	IL6	5		√				√		√				√	√
ENSGALG00000016761	LYG2	5						√	√	√				√	√
ENSGALG00000019094	PHF11	5							√	√		√		√	√
ENSGALG00000013057	USP18	5							√	√		√		√	√
ENSGALG00000015868	ATP6V0D2	4								√		√		√	√
ENSGALG00000016572	C8ORF80	4							√	√		√			√
ENSGALG00000002329	CCL1	4						√				√		√	√
ENSGALG00000028982	CMPK2	4							√	√				√	√
ENSGALG00000010560	EIF2AK2	4							√	√		√			√
ENSGALG00000000504	ETV7	4								√		√		√	√
ENSGALG00000022817	GAL7	4						√		√				√	√
ENSGALG00000011089	IFIH1	4						√		√				√	√
ENSGALG00000016919	IRG1	4								√		√		√	√
ENSGALG00000013575	ISG12-2	4								√		√		√	√
ENSGALG00000006323	LECT2	4								√	√			√	√
ENSGALG00000013723	OASL	4							√	√				√	√
ENSGALG00000011149	PLA2R1	4								√		√		√	√
ENSGALG00000001398	PML	4								√		√		√	√
ENSGALG00000003577	RNF19B	4							√			√		√	√
ENSGALG00000016400	RSAD2	4							√	√				√	√
ENSGALG00000009479	SAMD9L	4							√	√				√	√
ENSGALG00000015712	SLBP	4							√	√				√	√
ENSGALG00000007158	SOCS1	4								√		√		√	√
ENSGALG00000027786	SOCS3	4						√		√				√	√
ENSGALG00000007651	STAT1	4						√	√	√					√
ENSGALG00000012076	TIFA	4								√		√		√	√
ENSGALG00000004802	TRAFD1	4								√		√		√	√
ENSGALG00000013911	ZC3HAV1	4						√		√				√	√
ENSGALG00000004859	ZNFX1	4								√		√		√	√
ENSGALG00000011376	ANKRD9	3								√				√	√
ENSGALG00000006443	ART1	3								√				√	√
ENSGALG00000014236	ATP8A1	3								√				√	√
ENSGALG00000023622	AVD	3								√		√			√
ENSGALG00000007701	B3GNT7	3										√		√	√
ENSGALG00000009816	BATF3	3								√				√	√
ENSGALG00000011544	BCL2L14	3						√		√					√
ENSGALG00000028580	C15orf48	3								√				√	√
ENSGALG00000014603	C1S	3								√				√	√
ENSGALG00000028256	CCL19	3								√				√	√
ENSGALG00000000956	CCL4	3										√		√	√
ENSGALG00000000951	CCL5	3											√	√	√
ENSGALG00000000251	CD79B	3						√		√					√
ENSGALG00000010338	CXCL13L2	3						√		√					√
ENSGALG00000019147	ENSGALG00000019147	3										√		√	√
ENSGALG00000023709	ENSGALG00000023709	3										√		√	√
ENSGALG00000012802	F13A1	3								√				√	√
ENSGALG00000000620	FABP3	3								√				√	√
ENSGALG00000015764	FABP5	3							√					√	√
ENSGALG00000003578	FN1	3								√		√			√
ENSGALG00000022815	GAL1	3								√				√	√
ENSGALG00000016669	GAL2	3						√		√					√
ENSGALG00000026152	GBP	3								√				√	√
ENSGALG00000000720	GBP6	3								√		√			√
ENSGALG00000012200	GCH1	3								√				√	√
ENSGALG00000014716	gp130	3			√									√	√
ENSGALG00000013546	GZMK	3						√						√	√
ENSGALG00000011798	HEBP1	3								√				√	√
ENSGALG00000013868	IL22RA2	3						√		√					√
ENSGALG00000005693	INOS	3					√				√				√
ENSGALG00000006337	K123	3								√				√	√
ENSGALG00000011668	k60	3						√				√			√
ENSGALG00000002118	KCNMB1	3								√				√	√
ENSGALG00000012173	LGALS3	3								√				√	√
ENSGALG00000006378	LIPA	3								√				√	√
ENSGALG00000002712	LIPG	3								√				√	√
ENSGALG00000015662	LIPI	3								√		√			√
ENSGALG00000021325	LOC415708	3								√		√			√
ENSGALG00000001629	LOC417345	3								√				√	√
ENSGALG00000026970	LOC770612	3								√				√	√
ENSGALG00000016152	LY6E	3										√		√	√
ENSGALG00000016759	MITD1	3								√				√	√
ENSGALG00000017183	MMP13	3						√		√					√
ENSGALG00000017184	MMP7	3								√				√	√
ENSGALG00000001558	MOV10	3								√		√			√
ENSGALG00000008098	MPT	3							√	√					√
ENSGALG00000002722	MST1	3								√				√	√
ENSGALG00000008281	NEURL	3								√				√	√
ENSGALG00000012480	NMI	3								√				√	√
ENSGALG00000012072	PARP14	3								√				√	√
ENSGALG00000012077	PARP9	3								√				√	√
ENSGALG00000018977	PLA2G5	3								√				√	√
ENSGALG00000001478	PML	3							√			√			√
ENSGALG00000002549	RGS1	3								√		√			√
ENSGALG00000006988	RNF213	3										√		√	√
ENSGALG00000001231	SAMHD1	3								√				√	√
ENSGALG00000003932	SDC4	3								√		√			√
ENSGALG00000019553	SERPINB10	3										√		√	√
ENSGALG00000011046	SNX10	3								√		√			√
ENSGALG00000006775	TGM2	3								√				√	√
ENSGALG00000017185	TMEM123	3								√				√	√
ENSGALG00000012057	TRANK1	3								√		√			√
ENSGALG00000003144	TRIM25	3								√				√	√
ENSGALG00000017019	WDFY2	3								√		√			√
ENSGALG00000005430	ALS2CL	2										√			√
ENSGALG00000009739	AMIGO2	2								√					√
ENSGALG00000023689	ASS1	2								√					√
ENSGALG00000016446	ATP6V1C2	2												√	√
ENSGALG00000006756	BPI	2												√	√
ENSGALG00000000731	C1orf38	2								√					√
ENSGALG00000014659	C1r	2								√					√
ENSGALG00000019696	CAMP	2												√	√
ENSGALG00000011733	CCR2	2												√	√
ENSGALG00000000447	cKv1.1	2										√			√
ENSGALG00000013033	CMBL	2												√	√
ENSGALG00000023821	DHX58	2										√			√
ENSGALG00000012761	DRAM1	2										√			√
ENSGALG00000004436	ENSGALG00000004436	2										√			√
ENSGALG00000007123	ENSGALG00000007123	2										√			√
ENSGALG00000019141	ENSGALG00000019141	2										√			√
ENSGALG00000019325	ENSGALG00000019325	2										√			√
ENSGALG00000024011	Ex-FABP	2										√			√
ENSGALG00000015767	FABP4	2												√	√
ENSGALG00000008739	FAM188A	2										√			√
ENSGALG00000009266	FGA	2												√	√
ENSGALG00000016325	GSTA3	2												√	√
ENSGALG00000022586	HPX	2								√					√
ENSGALG00000004562	HVCN1	2												√	√
ENSGALG00000021627	IFI27L2	2							√						√
ENSGALG00000008554	IL17REL	2								√					√
ENSGALG00000009904	IL22	2										√			√
ENSGALG00000000081	IL4I1	2										√			√
ENSGALG00000014476	LAG3	2												√	√
ENSGALG00000015461	LOC396098	2												√	√
ENSGALG00000027051	LOC417536	2												√	√
ENSGALG00000014441	LOC431003	2												√	√
ENSGALG00000027419	LOC770026	2								√					√
ENSGALG00000019061	MMP1	2												√	√
ENSGALG00000027184	OLFML1	2												√	√
ENSGALG00000007226	OSTN	2												√	√
ENSGALG00000008741	PROKR2	2								√					√
ENSGALG00000001745	PSTPIP2	2								√					√
ENSGALG00000024272	S100A9	2												√	√
ENSGALG00000010943	SCN1A	2												√	√
ENSGALG00000000521	SPIRE2	2												√	√
ENSGALG00000010362	SUCNR1	2												√	√
ENSGALG00000006375	TM4SF19	2								√					√
ENSGALG00000011395	TMEM66	2								√					√
ENSGALG00000016144	TMPRSS2	2												√	√
ENSGALG00000004426	TNFRSF8	2												√	√
ENSGALG00000011961	TNIP3	2												√	√
ENSGALG00000015624	VCAN	2												√	√
ENSGALG00000008701	XDH	2												√	√
ENSGALG00000013922	ZP1	2												√	√
ENSGALG00000020180	ALB	1													√
ENSGALG00000002207	ATP6V1G3	1													√
ENSGALG00000027353	C10orf71	1													√
ENSGALG00000027490	CATHB1	1													√
ENSGALG00000014585	CCLI10	1													√
ENSGALG00000028318	CIP1	1													√
ENSGALG00000009787	CLRN3	1													√
ENSGALG00000010149	CMTR1	1													√
ENSGALG00000016696	CRLF2	1													√
ENSGALG00000002576	CRYD2	1													√
ENSGALG00000010125	CSGALCT1	1													√
ENSGALG00000016075	DCSTAMP	1													√
ENSGALG00000009639	DDX60	1													√
ENSGALG00000000819	ENSGALG00000000819	1													√
ENSGALG00000004293	ENSGALG00000004293	1													√
ENSGALG00000005785	ENSGALG00000005785	1													√
ENSGALG00000007055	ENSGALG00000007055	1													√
ENSGALG00000009227	ENSGALG00000009227	1													√
ENSGALG00000013056	ENSGALG00000013056	1													√
ENSGALG00000014184	ENSGALG00000014184	1													√
ENSGALG00000014545	ENSGALG00000014545	1													√
ENSGALG00000015062	ENSGALG00000015062	1													√
ENSGALG00000016556	ENSGALG00000016556	1													√
ENSGALG00000017150	ENSGALG00000017150	1													√
ENSGALG00000018479	ENSGALG00000018479	1													√
ENSGALG00000019795	ENSGALG00000019795	1													√
ENSGALG00000020895	ENSGALG00000020895	1													√
ENSGALG00000025881	ENSGALG00000025881	1													√
ENSGALG00000026422	ENSGALG00000026422	1													√
ENSGALG00000027170	ENSGALG00000027170	1													√
ENSGALG00000028016	ENSGALG00000028016	1													√
ENSGALG00000008827	FERMT1	1													√
ENSGALG00000028005	GADD45	1													√
ENSGALG00000026241	GRIN3B	1													√
ENSGALG00000016828	GRTP1	1													√
ENSGALG00000013495	GSDMA	1													√
ENSGALG00000010854	HDAC9	1													√
ENSGALG00000006138	HELZ2	1													√
ENSGALG00000005759	IFNB	1													√
ENSGALG00000000892	IL10	1													√
ENSGALG00000000871	MADPRT	1													√
ENSGALG00000028536	MPEG1	1													√
ENSGALG00000025926	MZB1	1													√
ENSGALG00000028284	PTX3	1													√
ENSGALG00000008150	RASAL1	1													√
ENSGALG00000028822	RNF152	1													√
ENSGALG00000001835	SCNN1D	1													√
ENSGALG00000007381	SERPING1	1													√
ENSGALG00000001304	TMEM52	1													√
ENSGALG00000003212	TSPO2	1													√
ENSGALG00000011715	hsp70	5			√	√			√	√		√
ENSGALG00000026098	IL8	5	√				√	√			√			√
ENSGALG00000008166	TLR15	5						√		√		√	√	√
ENSGALG00000009433	BAG3	4							√	√		√		√
ENSGALG00000015032	CD274	4							√	√		√		√
ENSGALG00000015474	CD80	4			√			√				√	√
ENSGALG00000008666	CTLA4	4						√		√	√			√
ENSGALG00000003251	DJA4	4							√	√		√		√
ENSGALG00000009870	IL15	4			√					√		√		√
ENSGALG00000006448	IRF10	4						√		√		√		√
ENSGALG00000014297	IRF7	4								√		√	√	√
ENSGALG00000002515	OLFM1	4								√	√	√		√
ENSGALG00000006677	P4HA2	4							√		√	√		√
ENSGALG00000016684	RHAG	4							√	√		√		√
ENSGALG00000007001	TLR4	4								√		√	√	√
ENSGALG00000009179	TNFSF10	4						√		√		√		√
ENSGALG00000005666	ADM	3							√	√				√
ENSGALG00000016330	ANGPT2	3							√	√				√
ENSGALG00000012044	ANK2	3								√		√		√
ENSGALG00000012104	ANLN	3							√	√				√
ENSGALG00000011531	APAF1	3						√		√				√
ENSGALG00000003527	ARRDC2	3								√		√		√
ENSGALG00000005408	BCMO1	3								√		√		√
ENSGALG00000021569	C1QA	3								√		√		√
ENSGALG00000004771	C1QB	3								√		√		√
ENSGALG00000027232	C1QTNF2	3						√		√	√
ENSGALG00000013218	C3AR1	3								√		√		√
ENSGALG00000005855	CA5B	3							√			√		√
ENSGALG00000006613	cathepsin/CTSD	3	√					√						√
ENSGALG00000014362	CD86	3						√		√			√
ENSGALG00000015816	CD8A	3			√						√		√
ENSGALG00000008014	CEBPB	3								√		√		√
ENSGALG00000006917	CHKA	3								√		√		√
ENSGALG00000000678	CITED4	3								√		√		√
ENSGALG00000011883	CLEC3B	3								√		√		√
ENSGALG00000015908	COL12A1	3							√	√				√
ENSGALG00000003923	COL6A3	3							√			√		√
ENSGALG00000014910	COLEC12	3								√		√		√
ENSGALG00000007082	CREM	3							√	√		√
ENSGALG00000014412	CSTA	3							√	√				√
ENSGALG00000000775	CTSS	3								√		√		√
ENSGALG00000028136	CXCL12	3							√	√				√
	DIO3	3							√	√				√
ENSGALG00000005688	DSE1L3	3								√		√		√
ENSGALG00000012075	DTX3L	3								√		√		√
ENSGALG00000008581	DUSP5	3								√		√		√
ENSGALG00000016797	FHL2	3							√	√		√
ENSGALG00000002763	FRZB	3								√		√		√
ENSGALG00000009100	FSHR	3						√		√				√
	GADD45G	3							√	√				√
ENSGALG00000005352	GATA5	3								√		√		√
ENSGALG00000015954	GEM	3								√		√		√
ENSGALG00000006266	HPS5	3								√		√		√
ENSGALG00000011351	HSP90AA1	3						√	√			√
ENSGALG00000017077	HSPH1	3							√	√		√
ENSGALG00000004594	Ii	3			√	√								√
ENSGALG00000015941	IL10R2	3						√		√		√
ENSGALG00000020316	IL13RA2	3								√		√		√
ENSGALG00000000534	il-1beta	3					√						√	√
ENSGALG00000006318	IL21R	3								√		√		√
ENSGALG00000006785	IRF-1	3	√							√				√
ENSGALG00000008747	ITGA8	3						√		√				√
ENSGALG00000007098	KIF21A	3								√	√			√
ENSGALG00000003624	KLHL10	3								√		√		√
ENSGALG00000004620	LAMC1	3								√		√		√
ENSGALG00000029043	LGALS1	3							√	√				√
ENSGALG00000012420	LGALS1	3							√	√				√
ENSGALG00000008298	LRRC17	3							√			√		√
ENSGALG00000010448	LTBP1	3						√		√				√
ENSGALG00000005643	LYVE1	3								√		√		√
ENSGALG00000007356	MAP3K8	3							√			√		√
ENSGALG00000008722	MCOLN2	3								√		√		√
ENSGALG00000008257	MERTK	3								√		√		√
ENSGALG00000006992	MMP9	3									√	√		√
ENSGALG00000020513	MS4A15	3								√		√		√
ENSGALG00000014616	MT3	3							√			√		√
ENSGALG00000008555	MXI1	3						√		√				√
ENSGALG00000005947	MYD88	3								√		√	√
ENSGALG00000006520	MYH11	3								√		√		√
ENSGALG00000004700	NCF2	3						√		√				√
ENSGALG00000012520	NCF4	3						√		√				√
ENSGALG00000010374	P2RY13	3								√		√		√
ENSGALG00000014201	PARVB	3						√		√				√
ENSGALG00000028048	PTN	3							√	√				√
ENSGALG00000016844	RAB20	3								√		√		√
ENSGALG00000012203	SAMD4A	3								√		√		√
ENSGALG00000014811	SMCHD1	3								√		√		√
ENSGALG00000018557	SOD3	3								√		√		√
ENSGALG00000013427	SORBS2	3								√		√		√
ENSGALG00000008127	SPI1	3								√		√		√
ENSGALG00000009825	SRGAP1	3							√			√		√
ENSGALG00000012066	STARD3NL	3								√		√		√
ENSGALG00000003267	STAT3	3						√		√				√
ENSGALG00000015709	TACC3	3							√	√				√
ENSGALG00000003876	TIMD4	3						√		√				√
ENSGALG00000009239	TLR2-2	3				√						√	√
ENSGALG00000016590	TLR7	3					√						√	√
ENSGALG00000000852	TMEM173	3								√		√		√
ENSGALG00000012956	TMTC1	3								√		√		√
ENSGALG00000010166	VLDLR	3							√	√				√
ENSGALG00000016220	WISP1	3								√	√			√
ENSGALG00000009280	7	2										√		√
ENSGALG00000001967	ABCA3	2								√				√
ENSGALG00000021399	ABCA8	2									√	√
ENSGALG00000011096	ABCB10	2								√				√
ENSGALG00000006172	ABCC8	2								√		√
ENSGALG00000005792	ABCG2	2										√		√
ENSGALG00000008525	ABHD12	2								√		√
ENSGALG00000002790	ABLIM3	2										√		√
ENSGALG00000002891	ACADL	2								√				√
ENSGALG00000019663	ACBD7	2										√		√
ENSGALG00000006223	ACSF3	2										√		√
ENSGALG00000007069	ADAMTS17	2										√		√
ENSGALG00000008164	ADAMTS7	2								√		√
ENSGALG00000006104	ADAMTSL3	2										√		√
ENSGALG00000005223	ADCYAP1R1	2										√		√
ENSGALG00000008542	ADD3	2								√				√
ENSGALG00000001085	ADGRG1	2										√		√
ENSGALG00000001416	ADRA1B	2										√		√
ENSGALG00000010702	ADSS	2								√		√
ENSGALG00000004483	AHSA2	2										√		√
ENSGALG00000004725	ALDH2	2								√				√
ENSGALG00000005857	ALOX5	2								√				√
ENSGALG00000005147	AMY1A	2								√		√
ENSGALG00000003196	ANG	2								√		√
ENSGALG00000016083	ANGPT1	2								√				√
ENSGALG00000012097	AOAH	2								√				√
ENSGALG00000000996	AP3D1	2								√				√
ENSGALG00000021654	AP4B1	2								√				√
ENSGALG00000002720	AQP5	2										√		√
ENSGALG00000007254	ARHGAP12	2								√				√
ENSGALG00000014013	ARHGAP18	2								√				√
ENSGALG00000007721	ARHGAP21	2								√				√
ENSGALG00000002991	ARID5B	2										√		√
ENSGALG00000008475	ARRDC1	2								√				√
ENSGALG00000016636	ARSH	2								√				√
ENSGALG00000010881	ASB2	2										√		√
ENSGALG00000004669	ASPA	2										√		√
ENSGALG00000016746	ATP10A	2								√				√
ENSGALG00000008593	ATP1B4	2								√		√
ENSGALG00000004021	AXIN2	2										√		√
ENSGALG00000002160	B2-microglobulin	2	√											√
ENSGALG00000015151	B4GALT6	2										√		√
ENSGALG00000016852	BAFF	2						√		√
ENSGALG00000009478	BCHE	2								√		√
ENSGALG00000007866	BCL11A	2						√		√
ENSGALG00000021655	BCL2L15	2								√				√
ENSGALG00000016245	BCOR	2						√						√
ENSGALG00000012429	BMP4	2										√		√
ENSGALG00000006041	BNC1	2										√		√
ENSGALG00000000395	BTF3	2								√				√
ENSGALG00000007046	BUD13	2							√					√
ENSGALG00000004990	C10orf11	2										√		√
ENSGALG00000002421	C10orf58	2								√		√
	C10orf72	2								√				√
	C14orf143	2								√				√
ENSGALG00000010703	C14orf159	2								√		√
ENSGALG00000004480	C19ORF12	2							√	√
	C1QC	2								√				√
ENSGALG00000014515	C1QTNF7	2										√		√
ENSGALG00000016026	C20ORF194	2							√	√
	C20orf42	2								√				√
ENSGALG00000010108	C4orf33	2										√		√
ENSGALG00000014835	C7	2						√						√
	C7orf16	2								√				√
	C8orf13	2								√				√
ENSGALG00000007186	C9orf91	2										√		√
ENSGALG00000015862	CA2	2								√				√
ENSGALG00000015454	CA8	2								√		√
ENSGALG00000016524	CAD	2										√		√
ENSGALG00000001525	CALCOCO2	2								√				√
ENSGALG00000013071	CALD1	2							√					√
ENSGALG00000001617	CAMKK1	2										√		√
ENSGALG00000004011	CAMKK2	2								√				√
ENSGALG00000009360	CAPN2	2								√				√
ENSGALG00000017085	cat-1	2										√		√
ENSGALG00000009396	CAV2	2								√				√
ENSGALG00000005303	CCDC13	2								√				√
ENSGALG00000012194	CCDC34	2										√		√
ENSGALG00000011418	CCR6	2						√		√
ENSGALG00000011954	CCR8	2						√				√
ENSGALG00000008669	CD28	2			√						√
ENSGALG00000001177	CD34	2										√		√
ENSGALG00000008439	CD36	2								√				√
ENSGALG00000008359	CD93	2										√		√
ENSGALG00000009075	CD99L2	2						√						√
ENSGALG00000009158	CDC42BPA	2								√				√
ENSGALG00000005278	CDH11	2								√		√
ENSGALG00000005483	CDH13	2								√				√
ENSGALG00000015132	CDH2	2								√				√
ENSGALG00000012677	CDKAL1	2								√				√
ENSGALG00000026137	CDKN2B	2							√					√
	CENTA2	2								√				√
ENSGALG00000012623	CFC1B	2										√		√
ENSGALG00000010027	CFL2	2								√				√
ENSGALG00000004294	CGNL1	2									√			√
ENSGALG00000008072	CHRDL1	2							√					√
ENSGALG00000003005	CHRNB4	2										√		√
ENSGALT00000044994	CIP1	2								√				√
ENSGALG00000011511	CKB	2								√				√
ENSGALG00000009355	CLDN11	2										√		√
ENSGALG00000001621	CLDN5	2								√				√
ENSGALG00000026553	CMYA5	2									√			√
ENSGALG00000003457	CNP	2								√				√
ENSGALG00000016411	COL14A1	2								√	√
ENSGALG00000010521	COL25A1	2										√		√
ENSGALG00000002552	COL3A1	2								√				√
ENSGALG00000001933	CORO2A	2							√					√
ENSGALG00000010434	CP	2							√					√
ENSGALG00000009693	CPXM2	2								√		√
ENSGALG00000015597	CPZ	2										√		√
ENSGALG00000006527	CRTAM	2						√		√
ENSGALG00000011972	CRTAP	2								√				√
ENSGALG00000002909	CTGF	2							√					√
ENSGALG00000017239	CTSC	2								√				√
ENSGALG00000011955	CX3CR1	2										√		√
ENSGALG00000012357	CXCR4	2								√		√
ENSGALG00000001417	CYP11A1	2										√		√
ENSGALG00000001320	CYP1A1	2							√					√
	CYP3A80	2								√				√
ENSGALG00000013535	CYP4V2	2								√				√
ENSGALG00000017001	CYSLTR2	2						√				√
ENSGALG00000010857	DAB1	2								√				√
ENSGALG00000006928	DALRD3	2								√				√
ENSGALG00000016413	DEPDC6	2								√				√
ENSGALG00000010997	DF5	2								√				√
ENSGALG00000026757	DHFR	2								√				√
ENSGALG00000004256	DHRS3	2										√		√
ENSGALG00000026005	DIO2	2								√				√
ENSGALG00000023066	DJA1	2							√			√
ENSGALG00000003814	DKK1	2								√		√
ENSGALG00000011182	DLL1	2										√		√
ENSGALG00000009588	DMBT1	2								√				√
ENSGALG00000005085	DRD4	2										√		√
ENSGALG00000009450	DUSP10	2										√		√
ENSGALG00000027641	DUSP14	2								√				√
ENSGALG00000021017	DUSP15	2										√		√
ENSGALG00000028155	DUSP16	2								√				√
ENSGALG00000001722	E2F4	2								√				√
ENSGALG00000007875	ECEL1	2										√		√
ENSGALG00000007908	EFEMP1	2								√				√
ENSGALG00000004537	EFNB1	2										√		√
ENSGALG00000002420	EGFL7	2								√				√
ENSGALG00000003391	EIF2AK1	2								√		√
ENSGALG00000000616	ELF3	2							√					√
ENSGALG00000014877	EMB	2								√		√
ENSGALG00000011191	EML1	2								√				√
ENSGALG00000014528	ENO2	2										√		√
ENSGALG00000016428	ENPP2	2								√				√
ENSGALG00000001004	ENSGALG00000001004	2										√		√
ENSGALG00000002466	ENSGALG00000002466	2										√		√
ENSGALG00000002823	ENSGALG00000002823	2										√		√
ENSGALG00000005779	ENSGALG00000005779	2										√		√
ENSGALG00000005895	ENSGALG00000005895	2										√		√
ENSGALG00000006565	ENSGALG00000006565	2										√		√
ENSGALG00000006642	ENSGALG00000006642	2										√		√
ENSGALG00000007536	ENSGALG00000007536	2										√		√
ENSGALG00000008040	ENSGALG00000008040	2										√		√
ENSGALG00000009019	ENSGALG00000009019	2										√		√
ENSGALG00000010364	ENSGALG00000010364	2										√		√
ENSGALG00000011233	ENSGALG00000011233	2										√		√
ENSGALG00000011449	ENSGALG00000011449	2										√		√
ENSGALG00000011865	ENSGALG00000011865	2										√		√
ENSGALG00000012055	ENSGALG00000012055	2										√		√
ENSGALG00000015905	ENSGALG00000015905	2										√		√
ENSGALG00000016322	ENSGALG00000016322	2										√		√
ENSGALG00000019607	ENSGALG00000019607	2										√		√
ENSGALG00000021451	ENSGALG00000021451	2										√		√
ENSGALG00000024466	ENSGALG00000024466	2										√		√
ENSGALG00000001026	EPB41L1	2										√		√
ENSGALG00000021230	EPB42	2										√		√
ENSGALG00000008537	EPHB3	2										√		√
ENSGALG00000012921	ETV6	2								√				√
ENSGALG00000005588	EVI2A	2										√		√
ENSGALG00000005935	EVI5	2								√				√
ENSGALG00000015622	EYA1	2										√		√
ENSGALG00000026677	F10	2								√	√
ENSGALG00000005077	F8	2										√		√
ENSGALG00000013503	FAM149A	2										√		√
ENSGALG00000004183	FAM20A	2										√		√
ENSGALG00000000516	FANCA	2								√				√
ENSGALG00000017229	FAT3	2										√		√
ENSGALG00000010747	FBLN5	2								√				√
ENSGALG00000004960	FBN1	2										√		√
ENSGALG00000007715	FBXW4	2									√			√
	FCER1G	2								√				√
	FER1L3	2								√				√
ENSGALG00000007343	FGF1	2										√		√
ENSGALG00000009495	FGFR2	2								√				√
ENSGALG00000023904	FIBIN	2								√				√
ENSGALG00000015271	FILIP1L	2								√				√
ENSGALG00000008838	FKBP15	2								√				√
ENSGALG00000010775	FMN2	2									√			√
ENSGALG00000003316	FMO3	2										√		√
ENSGALG00000014627	FRMD4B	2										√		√
ENSGALG00000014970	FSTL1	2										√		√
ENSGALG00000003792	FYB	2								√				√
ENSGALG00000023933	G0S2	2								√		√
ENSGALG00000028143	GADD45B	2								√				√
ENSGALG00000015141	GDA	2								√				√
ENSGALG00000005985	GDF10	2										√		√
ENSGALG00000006140	GGA2	2								√				√
ENSGALG00000014855	GHR	2										√		√
ENSGALG00000008382	GI1	2								√				√
ENSGALG00000005650	GIMAP1	2								√		√
ENSGALG00000010704	GLCCI1	2										√		√
ENSGALG00000007552	GLS	2										√		√
ENSGALG00000006080	GPC4	2										√		√
ENSGALG00000008589	GPR1	2								√				√
ENSGALG00000010381	GPR171	2								√				√
ENSGALG00000010595	GPR65	2								√				√
	GPR92	2								√				√
ENSGALG00000013100	GRB10	2								√				√
ENSGALG00000016324	GSTA4	2								√				√
ENSGALG00000017173	GUCY1A2	2								√				√
ENSGALG00000011838	GUCY2C	2										√		√
ENSGALG00000017362	HAVCR1	2						√		√
	HBA1	2								√				√
ENSGALG00000022703	HBE1	2							√	√
ENSGALG00000001220	HERPUD1	2										√		√
ENSGALG00000011870	HIF1A	2								√				√
ENSGALG00000000930	HIP1	2								√		√
ENSGALG00000012550	HMOX1	2								√				√
ENSGALG00000011404	HOP	2								√				√
ENSGALG00000013455	HOXB3	2										√		√
ENSGALG00000010079	HP1BP3	2								√				√
	HSP25	2								√				√
ENSGALG00000001000	HSPA5	2								√		√
ENSGALG00000006512	HSPA8	2								√		√
ENSGALG00000016013	HTR7	2								√				√
ENSGALG00000026998	HTR7	2								√				√
ENSGALG00000006210	ID1	2							√			√
	ID4	2							√	√
ENSGALG00000027898	IF	2						√						√
ENSGALG00000002832	IFI35	2								√				√
ENSGALG00000004239	IFITM5	2								√				√
ENSGALG00000015942	IFR1	2										√		√
ENSGALG00000003854	IFT81	2								√				√
ENSGALG00000011551	IGJ	2							√					√
ENSGALG00000011849	IL1	2		√								√
ENSGALG00000016678	IL17A	2									√			√
ENSGALG00000016786	IL18R1	2								√				√
ENSGALG00000016785	IL1RL1	2							√					√
ENSGALG00000013869	IL20RA	2						√		√
ENSGALG00000008267	IL5RA	2										√		√
ENSGALG00000015458	ILDR2	2										√		√
ENSGALG00000009445	INPP5F	2						√						√
	ISG12-1	2								√				√
ENSGALG00000012238	ITGA9	2										√		√
ENSGALG00000005124	IVNS1ABP	2						√						√
ENSGALG00000015746	JAM2	2						√		√
ENSGALG00000006220	KCNC1	2								√		√
	KIAA0082	2								√				√
ENSGALG00000007766	KIAA1217	2										√		√
ENSGALG00000006606	KIAA1324L	2									√			√
ENSGALG00000006245	KLF15	2										√		√
ENSGALG00000007056	KLF6	2										√		√
ENSGALG00000019719	KRT19	2										√		√
ENSGALG00000015056	LAMA3	2										√		√
ENSGALG00000002921	LANCL1	2										√		√
	LAO	2								√				√
ENSGALG00000006334	LAP3	2								√				√
ENSGALG00000007494	LARS	2							√					√
ENSGALG00000012386	LATS1	2						√						√
ENSGALG00000028928	LCAT	2								√				√
ENSGALG00000016945	LECT1	2								√				√
ENSGALG00000004284	LFNG	2										√		√
ENSGALG00000003213	LGALS2	2								√				√
ENSGALG00000008028	LIF	2										√		√
ENSGALG00000001995	LIMS2	2										√		√
ENSGALG00000003217	LITAF	2								√				√
	LOC415822	2								√				√
	LOC417676	2								√				√
	LOC417981	2								√				√
ENSGALG00000001894	LOC419425	2								√				√
	LOC420108	2								√				√
ENSGALG00000007210	LOC422284	2								√				√
	LOC422427	2								√				√
ENSGALG00000024486	LOC422894	2								√		√
	LOC423474	2								√				√
	LOC424265	2								√				√
	LOC427029	2								√				√
	LOC428660	2								√				√
	LOC429716	2								√				√
	LOC769044	2								√				√
	LOC770116	2								√				√
	LOC770627	2								√				√
	LOC770777	2								√				√
	LOC772356	2								√				√
ENSGALG00000000402	LOXL2	2										√		√
ENSGALG00000014836	LPIN2	2								√				√
ENSGALG00000015425	LPL	2								√				√
ENSGALG00000027598	LY96	2								√				√
ENSGALG00000009963	LYZ	2								√				√
ENSGALG00000023882	MALL	2										√		√
ENSGALG00000016223	MAOB	2							√					√
ENSGALG00000019384	MAPK12	2										√		√
ENSGALG00000016834	MCF2L	2								√				√
ENSGALG00000014668	MCTP1	2							√					√
ENSGALG00000001426	MECR	2								√				√
ENSGALG00000010199	MFSD8	2										√		√
ENSGALG00000011740	MGP	2										√		√
ENSGALG00000013098	MGST1	2								√				√
ENSGALG00000009803	MGST2	2								√		√
ENSGALG00000000178	MHC Class I	2	√							√
ENSGALG00000002766	MLKL	2								√		√
ENSGALG00000003580	MMP2	2							√	√
ENSGALG00000010391	MMRN1	2									√	√
ENSGALG00000005217	MOGAT1	2										√		√
	MRGPRH	2								√				√
ENSGALG00000003103	MST1R	2										√		√
ENSGALG00000001709	MUSTN1	2										√		√
ENSGALG00000001561	MXRA8	2								√				√
ENSGALG00000003157	MYH7B	2									√			√
ENSGALG00000002907	MYL1	2										√		√
ENSGALG00000011708	MYLK	2										√		√
ENSGALG00000007839	NCAM1	2								√				√
ENSGALG00000009601	NELL2	2								√				√
ENSGALG00000013239	NES	2										√		√
ENSGALG00000008437	NET1	2								√				√
ENSGALG00000009240	NFE2L2	2								√				√
ENSGALG00000010982	NID1	2										√		√
ENSGALG00000012394	NID2	2								√				√
ENSGALG00000026891	NINJ1	2						√		√
ENSGALG00000005282	NKTR	2								√				√
ENSGALG00000002886	NKX2-5	2								√		√
ENSGALG00000023188	NP	2								√				√
ENSGALG00000004614	NPL	2										√		√
ENSGALG00000011327	NR2C1	2							√					√
ENSGALG00000005903	NRIP3	2										√		√
ENSGALG00000009107	NRXN1	2								√				√
ENSGALG00000016471	NT5C1B	2							√					√
ENSGALG00000008179	NT5C2	2								√				√
	NT5C3L	2								√				√
ENSGALG00000001567	NT5DC2	2							√					√
ENSGALG00000001437	NTM	2										√		√
ENSGALG00000005609	OGFR	2								√				√
ENSGALG00000004345	OIT3	2										√		√
ENSGALG00000002667	OLFML2B	2								√				√
	ORC1L	2								√				√
ENSGALG00000006401	OSBPL5	2										√		√
	P20K	2								√				√
ENSGALG00000003901	P2RX4	2										√		√
ENSGALG00000004613	P2RX5	2								√				√
ENSGALG00000003863	P2RX7	2								√				√
ENSGALG00000008058	PAK3	2								√				√
ENSGALG00000008947	PAK7	2										√		√
ENSGALG00000009650	PALLD	2							√					√
ENSGALG00000007079	PAPPA	2										√		√
ENSGALG00000012788	PARP12	2							√	√
ENSGALG00000029127	PCDHGA2	2								√				√
ENSGALG00000017249	PCF11	2										√		√
ENSGALG00000007636	PCK1	2							√					√
ENSGALG00000008700	PDCD4	2						√		√
ENSGALG00000011982	PDE5A	2										√		√
ENSGALG00000012178	PDGFB	2										√		√
ENSGALG00000009700	PDK4	2										√		√
ENSGALG00000005422	PDLIM1	2										√		√
ENSGALG00000027627	PDLIM4	2								√				√
ENSGALG00000020260	PGRMC1	2								√				√
ENSGALG00000004873	PHACTR3	2										√		√
ENSGALG00000024033	PHLDB1	2								√				√
ENSGALG00000015377	PHLDB2	2										√		√
ENSGALG00000008335	PHTF2	2									√			√
ENSGALG00000002963	PID1	2							√					√
ENSGALG00000004492	PIGL	2										√		√
ENSGALG00000000919	PIGR	2						√	√
ENSGALG00000005065	PLA2G4A	2								√		√
ENSGALG00000012281	PLA2G6	2								√				√
ENSGALG00000011826	PLBD1	2										√		√
ENSGALG00000005736	PLDN	2							√			√
ENSGALG00000006090	PLEKHA7	2										√		√
ENSGALG00000015988	PLEKHF2	2								√				√
ENSGALG00000006805	PLSCR1	2							√	√
ENSGALG00000015780	PNRC1	2										√		√
ENSGALG00000006409	PODXL	2							√					√
ENSGALG00000017046	POSTN	2							√	√
ENSGALG00000001605	PPM1J	2								√				√
ENSGALG00000012280	PPP3CA	2								√				√
ENSGALG00000003936	PPT1	2								√		√
ENSGALG00000023723	PQLC2	2										√		√
ENSGALG00000016278	PRIM2	2										√		√
ENSGALG00000004769	PSAP	2										√		√
ENSGALG00000016153	PSCA	2	√											√
ENSGALG00000023142	PTGER3	2							√					√
ENSGALG00000013867	PTPN2	2								√				√
ENSGALG00000006368	PTPN5	2							√					√
ENSGALG00000015995	PTPRA	2								√				√
ENSGALG00000015058	PTPRD	2								√		√
ENSGALG00000008961	PTPRZ1	2								√				√
ENSGALG00000003261	PTRF	2								√				√
ENSGALG00000016377	PXDN	2								√				√
ENSGALG00000016538	RAI2	2										√		√
ENSGALG00000024449	RAMP2	2								√				√
ENSGALG00000008674	RAPH1	2										√		√
ENSGALG00000011298	RARB	2									√			√
ENSGALG00000004909	RARRES2	2								√				√
ENSGALG00000004860	RASD1	2										√		√
ENSGALG00000007349	RASL12	2										√		√
ENSGALG00000009332	RBM25	2										√		√
ENSGALG00000002355	RBPMS2	2								√				√
ENSGALG00000012121	RCN1	2								√		√
ENSGALG00000026505	RDH10	2								√				√
ENSGALG00000013112	RERGL	2								√				√
ENSGALG00000021143	RGS18	2								√		√
ENSGALG00000002564	RGS4	2							√		√
ENSGALG00000000464	RHOBTB2	2										√		√
ENSGALG00000001569	RHOC	2										√		√
ENSGALG00000002843	RILP	2										√		√
ENSGALG00000016074	RIMS2	2								√				√
ENSGALG00000015899	RIPK2	2								√				√
ENSGALG00000005162	RNPC3	2										√		√
ENSGALG00000015519	ROBO2	2								√		√
ENSGALG00000011473	RPS6KA2	2										√		√
ENSGALG00000007574	RRAGA	2								√				√
ENSGALG00000027165	RSFR	2								√				√
	S100A6	2								√				√
ENSGALG00000005208	S1PR1	2						√						√
ENSGALG00000003739	SALL1	2										√		√
ENSGALG00000002672	SBNO2	2								√				√
ENSGALG00000002829	SCARF1	2										√		√
	SCD5	2								√				√
ENSGALG00000005176	SCG2	2							√					√
ENSGALG00000023296	SCL	2										√		√
ENSGALG00000003185	SCPEP1	2										√		√
ENSGALG00000007878	SDHD	2								√				√
ENSGALG00000004844	SEMA6D	2								√				√
ENSGALG00000014857	SEPP1	2								√				√
ENSGALG00000023070	SERPI1	2							√					√
ENSGALG00000019555	SERPINB1	2								√				√
ENSGALG00000011214	SERPINH1	2							√			√
ENSGALG00000003473	SFRP1	2										√		√
ENSGALG00000002503	SFTPA1	2									√			√
ENSGALG00000003263	SFXN1	2								√		√
ENSGALG00000007027	SGSH	2								√				√
ENSGALG00000010122	SH2D4A	2										√		√
ENSGALG00000015241	SI2	2										√		√
ENSGALG00000016200	SIK1	2							√			√
ENSGALG00000009356	SKIL	2								√				√
ENSGALG00000016234	SLA	2								√		√
ENSGALG00000002957	SLC12A3	2										√		√
ENSGALG00000007955	SLC16A5	2							√					√
ENSGALG00000000558	SLC1A6	2								√				√
ENSGALG00000008682	SLC25A43	2								√				√
ENSGALG00000007018	SLC26A11	2										√		√
ENSGALG00000027743	SLC4A1	2								√				√
ENSGALG00000017302	SLCO2B1	2										√		√
ENSGALG00000016467	SMC6	2								√				√
ENSGALG00000011205	SMOC2	2							√	√
ENSGALG00000016399	SNTB1	2								√				√
	SOX17	2								√				√
ENSGALG00000026582	SOX18	2							√					√
ENSGALG00000013204	SOX5	2										√		√
ENSGALG00000009003	SP25	2										√		√
ENSGALG00000003148	SPAG16	2										√		√
ENSGALG00000010926	SPP1	2										√		√
ENSGALG00000014042	SSPN	2								√		√
ENSGALG00000005927	ST5	2								√				√
ENSGALG00000011684	STAP1	2								√		√
ENSGALG00000010478	STIL	2							√	√
ENSGALG00000010579	STON2	2										√		√
ENSGALG00000010646	STOX2	2								√				√
ENSGALG00000002930	STX7	2								√		√
ENSGALG00000004593	SULF2	2								√	√
ENSGALG00000023120	SULT1B1	2							√					√
ENSGALG00000011812	SULT1E1	2										√		√
ENSGALG00000015677	SUSD1	2										√		√
ENSGALG00000014152	SUV420H1	2							√					√
ENSGALG00000014646	SYT11	2								√				√
ENSGALG00000013994	TAAR1	2										√		√
ENSGALG00000000181	TAP2	2								√				√
ENSGALG00000008022	TAPBP	2								√				√
ENSGALG00000003516	TCIRG1	2								√				√
ENSGALG00000012658	TCP11L2	2								√				√
ENSGALG00000001840	TEK	2								√				√
ENSGALG00000009398	TES	2								√	√
ENSGALG00000010651	TFB2M	2									√			√
ENSGALG00000009512	TFPI2	2							√					√
ENSGALG00000016898	TGDS	2									√	√
ENSGALG00000010346	TGFB3	2						√	√
ENSGALG00000012568	TIMP3	2								√				√
ENSGALG00000017485	TLR1LA	2						√				√
ENSGALG00000009596	TMEM117	2										√		√
ENSGALG00000015368	TMEM175	2								√				√
	TMEM49	2								√				√
ENSGALG00000015915	TMEM64	2								√				√
ENSGALG00000001882	TNFRSF18	2						√		√
ENSGALG00000004419	TNFRSF1B	2							√					√
ENSGALG00000026163	TNFSF11	2						√						√
ENSGALG00000006572	TNNT3	2									√			√
ENSGALG00000006236	TPH1	2										√		√
ENSGALG00000003521	TPM1	2								√				√
ENSGALG00000000117	TRIM39	2								√				√
ENSGALG00000004116	TRPM8	2							√			√
ENSGALG00000006550	TSPAN32	2										√		√
ENSGALG00000006808	TSPAN6	2								√				√
ENSGALG00000010152	TSPAN8	2									√			√
ENSGALG00000012821	TUBB2B	2							√	√
ENSGALG00000004274	TWIST2	2							√					√
ENSGALG00000007619	UBALD1	2										√		√
ENSGALG00000015775	UBE2J1	2										√		√
ENSGALG00000013073	UPP1	2								√		√
ENSGALG00000017101	USP12	2										√		√
ENSGALG00000015693	USP25	2								√				√
ENSGALG00000005257	VCAM1	2								√				√
ENSGALG00000010290	VEGFA	2										√		√
ENSGALG00000008677	VIM	2							√					√
ENSGALG00000010760	WDR64	2										√		√
ENSGALG00000005503	WFDC1	2										√		√
ENSGALG00000005123	WNT7A	2									√	√
ENSGALG00000004849	WSCD2	2										√		√
ENSGALG00000010629	ZCCHC11	2								√				√
ENSGALG00000017126	ZDHHC20	2								√				√
ENSGALG00000003835	10	1										√
	40971	1												√
	40979	1												√
	41162	1												√
	41163	1												√
ENSGALG00000000599	2016-03-02	1										√
	2016-09-10	1								√
	CYP21	1												√
	LOC425214	1												√
	A2LD1	1												√
ENSGALG00000022964	A2M	1												√
ENSGALG00000011529	AA	1										√
ENSGALG00000000019	AAK1	1												√
ENSGALG00000001965	AARS	1												√
ENSGALG00000002880	AARSD1	1												√
ENSGALG00000005420	AATF	1												√
ENSGALG00000004333	ABCA5	1												√
	ABCB1	1												√
ENSGALG00000006646	ABCC1	1												√
ENSGALG00000010419	ABCC10	1												√
ENSGALG00000007395	ABCC2	1												√
ENSGALG00000007522	ABCC3	1										√
ENSGALG00000016896	ABCC4	1												√
ENSGALG00000008369	ABCC5	1												√
ENSGALG00000006698	ABCC6	1												√
ENSGALG00000013244	ABCC9	1								√
ENSGALG00000010229	ABCD4	1												√
ENSGALG00000016164	ABCG1	1												√
ENSGALG00000006795	ABCG4	1												√
ENSGALG00000009955	ABCG5	1												√
ENSGALG00000009958	ABCG8	1												√
ENSGALG00000001056	ABHD11	1												√
ENSGALG00000015139	ABHD17B	1										√
ENSGALG00000006689	ABHD2	1												√
ENSGALG00000008714	ABI2	1								√
ENSGALG00000001287	ABI3	1												√
ENSGALG00000015307	ABI3BP	1												√
ENSGALG00000004213	ABL2	1										√
ENSGALG00000015559	ABLIM2	1												√
ENSGALG00000005999	ABTB1	1												√
ENSGALG00000019617	ACAD11	1												√
ENSGALG00000011659	ACAT2	1												√
ENSGALG00000006240	ACCN2	1										√
ENSGALG00000000498	ACE	1												√
ENSGALG00000016554	ACE2	1												√
ENSGALG00000006842	ACOT8	1												√
ENSGALG00000016351	ACOT9	1												√
ENSGALG00000016363	ACP1	1							√
ENSGALG00000029102	ACPL2	1												√
ENSGALG00000011654	ACPP	1												√
ENSGALG00000003286	ACSBG1	1												√
ENSGALG00000010628	ACSL1	1												√
ENSGALG00000008840	ACSL5	1								√
	ACSM5	1												√
ENSGALG00000010940	ACSS3	1								√
ENSGALG00000011086	ACTA1	1								√
ENSGALG00000014620	ACTBL2	1												√
ENSGALG00000009844	ACTC1	1												√
ENSGALG00000006343	ACTG2	1										√
ENSGALG00000009061	ACTL6A	1												√
ENSGALG00000008779	ACTR2	1												√
ENSGALG00000011559	ACTR6	1										√
ENSGALG00000012444	ACVR2A	1												√
ENSGALG00000006158	ACVR2B	1												√
	ACY1L2	1												√
ENSGALG00000012740	ADAM12	1												√
	ADAM20	1								√
ENSGALG00000008582	ADAM23	1										√
ENSGALG00000015792	ADAMTS1	1												√
ENSGALG00000003028	ADAMTS13	1												√
ENSGALG00000001407	ADAMTS15	1												√
ENSGALG00000006000	ADAMTS2	1												√
ENSGALG00000011623	ADAMTS3	1										√
ENSGALG00000015795	ADAMTS5	1												√
ENSGALG00000014751	ADAMTS6	1												√
ENSGALG00000002955	ADAMTSL2	1												√
ENSGALG00000003319	ADAP2	1										√
ENSGALG00000021475	ADAR	1								√
ENSGALG00000003614	ADC	1												√
	ADCY1 /// LOC420787	1												√
ENSGALG00000016608	ADCY3	1												√
ENSGALG00000003837	ADCY7	1												√
	ADCY7	1												√
ENSGALG00000016298	ADCY8	1										√
ENSGALG00000007779	ADCY9	1												√
ENSGALG00000014185	ADHFE1	1												√
ENSGALG00000005554	ADIPOQ	1												√
ENSGALG00000005057	ADK	1								√
ENSGALG00000007989	ADNP	1												√
ENSGALG00000000168	ADORA1	1												√
ENSGALG00000001462	ADORA3	1												√
ENSGALG00000018763	ADRBK1	1												√
ENSGALG00000005518	ADRBK2	1												√
ENSGALG00000012034	ADSL	1								√
	AER61	1												√
	AFG3L2	1												√
ENSGALG00000010716	AGA	1												√
ENSGALG00000004045	AGAP1	1												√
ENSGALG00000006819	AGBL1	1										√
ENSGALG00000024097	AGBL2	1												√
	AGMAT	1												√
	AGPAT3	1												√
ENSGALG00000003518	AGPAT6	1												√
ENSGALG00000012595	AGTPBP1	1												√
ENSGALG00000024000	AGTR1	1												√
	AGXT2L1	1												√
ENSGALG00000029069	AHK	1									√
ENSGALG00000011687	AHK2	1												√
ENSGALG00000010463	AHSA1	1										√
ENSGALG00000004777	AIFM2	1												√
ENSGALG00000015345	AIM1	1										√
ENSGALG00000001327	AIRE	1												√
	AK3L2	1												√
ENSGALG00000023073	AKAP12	1												√
ENSGALG00000006840	AKAP13	1												√
	AKAP7	1												√
ENSGALG00000009348	AKAP9	1								√
	AKR1B1	1												√
ENSGALG00000013072	AKR1B10	1												√
ENSGALG00000012834	AKR1D1	1										√
ENSGALG00000019054	ALAD2	1												√
ENSGALG00000023670	ALADL2	1												√
ENSGALG00000015348	ALCAM	1								√
ENSGALG00000015147	ALDH1A1	1												√
ENSGALG00000004270	ALDH1A2	1												√
ENSGALG00000007129	ALDH1A3	1												√
ENSGALG00000012691	ALDH1L2	1												√
ENSGALG00000027896	ALDH1L2	1												√
ENSGALG00000012663	ALDH5A1	1												√
ENSGALG00000008229	ALDH7A1	1								√
ENSGALG00000003495	ALDH9A1	1												√
ENSGALG00000015544	ALDOB	1												√
ENSGALG00000017022	ALG11	1										√
	ALG12	1												√
ENSGALG00000013573	ALG2	1								√
ENSGALG00000008503	ALG3	1												√
ENSGALG00000019042	ALG8	1										√
ENSGALG00000021174	ALG9	1												√
ENSGALG00000010485	ALKBH1	1												√
ENSGALG00000001844	ALKBH4	1												√
	ALOXE3	1												√
ENSGALG00000023866	ALPI	1												√
	ALS2CR4	1												√
	ALS2CR8	1												√
	ALV-J gp	1	√
ENSGALG00000027213	ALX1	1												√
ENSGALG00000015049	AMD1	1												√
ENSGALG00000011414	AMDHD1	1										√
ENSGALG00000009234	AMDHD2	1												√
ENSGALG00000003107	AMFR	1												√
ENSGALG00000028339	AMIGO3	1						√
ENSGALG00000012938	AMN1	1												√
ENSGALG00000017208	AMOTL1	1										√
ENSGALG00000006483	AMOTL2	1												√
ENSGALG00000002082	AMPD1	1												√
ENSGALG00000001880	AMY2A	1												√
ENSGALG00000004358	AMZ1	1										√
ENSGALG00000004290	ANGPTL1	1										√
ENSGALG00000000619	ANGPTL4	1										√
ENSGALG00000003135	ANK3	1												√
ENSGALG00000003105	ANKFN1	1												√
ENSGALG00000001467	ANKFY1	1												√
ENSGALG00000009394	ANKIB1	1												√
ENSGALG00000024040	ANKMY1	1												√
ENSGALG00000006491	ANKRD1	1												√
ENSGALG00000016850	ANKRD10	1												√
ENSGALG00000008168	ANKRD16	1												√
	ANKRD26	1												√
ENSGALG00000011226	ANKRD28	1												√
ENSGALG00000014945	ANKRD31	1												√
	ANKRD34A	1												√
	ANKRD38	1												√
ENSGALG00000007996	ANKRD44	1										√
ENSGALG00000013904	ANKRD46	1												√
	ANKRD47	1												√
ENSGALG00000011831	ANKRD50	1										√
ENSGALG00000015768	ANKRD6	1												√
ENSGALG00000011549	ANKS1B	1										√
ENSGALG00000007617	ANO1	1							√
ENSGALG00000027501	ANPEP	1												√
	antileukoproteise	1	√
ENSGALG00000000098	ANTXR1	1										√
ENSGALG00000010892	ANTXR2	1												√
ENSGALG00000015148	ANXA1	1												√
ENSGALG00000016360	ANXA13	1												√
ENSGALG00000003770	ANXA2	1								√
ENSGALG00000004357	ANXA6	1								√
ENSGALG00000000848	AP1G1	1												√
	AP1GBP1	1												√
ENSGALG00000003959	AP1M1	1										√
ENSGALG00000005171	AP1S3	1												√
ENSGALG00000008291	AP3S2	1								√
ENSGALG00000015111	APBA1	1												√
ENSGALG00000014262	APBB2	1												√
ENSGALG00000008625	APC2	1												√
ENSGALG00000000894	APCDD1	1												√
ENSGALG00000002784	APEH	1												√
	API5	1												√
ENSGALG00000004841	APLNR	1										√
ENSGALG00000007114	APOA1	1												√
ENSGALG00000007109	APOA4	1												√
ENSGALG00000014368	APOA5	1							√
ENSGALG00000016491	APOB	1												√
ENSGALG00000003226	APOBEC2	1												√
ENSGALG00000005527	APPL1	1												√
ENSGALG00000005209	AQP1	1												√
ENSGALG00000001614	AQP11	1												√
ENSGALG00000002452	AQP3	1								√
ENSGALG00000018534	AQP7	1												√
ENSGALG00000004596	AR	1												√
	ARBP	1												√
ENSGALG00000008247	ARFGAP2	1												√
ENSGALG00000014140	ARFGAP3	1												√
ENSGALG00000004663	ARFGEF2	1												√
	ARHGAP1	1												√
ENSGALG00000011124	ARHGAP24	1												√
ENSGALG00000007380	ARHGAP26	1												√
ENSGALG00000005683	ARHGAP29	1												√
ENSGALG00000019261	ARHGAP8	1												√
ENSGALG00000000449	ARHGEF10L	1										√
ENSGALG00000006663	ARHGEF12	1								√
ENSGALG00000005481	ARHGEF3	1										√
ENSGALG00000001255	ARHGEF37	1										√
ENSGALG00000002193	ARHGEF4	1										√
ENSGALG00000016851	ARHGEF7	1												√
ENSGALG00000007608	ARHGEF9	1												√
ENSGALG00000000360	ARID1A	1												√
ENSGALG00000006956	ARIH2	1												√
ENSGALG00000011651	ARL1	1												√
ENSGALG00000022733	ARL11	1												√
ENSGALG00000015412	ARL13B	1												√
ENSGALG00000027757	ARL4A	1												√
ENSGALG00000021021	ARL4C	1												√
ENSGALG00000006780	ARL6IP1	1												√
ENSGALG00000008314	ARL8B	1												√
ENSGALG00000001179	ARMC8	1												√
ENSGALG00000007691	ARMC9	1												√
ENSGALG00000006445	ARNT2	1												√
ENSGALG00000014096	ARNTL2	1												√
ENSGALG00000007012	ARRDC4	1												√
ENSGALG00000004438	ARSB	1												√
ENSGALG00000005616	ARSI	1										√
ENSGALG00000012019	ARSJ	1												√
ENSGALG00000014672	ARSK	1												√
	ART1	1												√
ENSGALG00000002040	ARVCF	1										√
	ASAHL	1												√
ENSGALG00000004272	ASB1	1										√
ENSGALG00000007115	ASB7	1												√
ENSGALG00000015465	ASCC3	1												√
	ASL	1												√
ENSGALG00000015479	ASPH	1												√
ENSGALG00000002338	ASPM	1												√
ENSGALG00000015949	ASRGL1	1												√
ENSGALG00000011595	ASTE1	1												√
ENSGALG00000008061	ASTL	1												√
ENSGALG00000006612	ASXL1	1												√
ENSGALG00000015196	ASXL3	1												√
ENSGALG00000003652	ATAD1	1												√
ENSGALG00000025887	ATF3	1												√
ENSGALG00000002658	ATF6	1									√
ENSGALG00000011814	ATF7IP	1												√
ENSGALG00000002345	ATG12	1												√
ENSGALG00000001619	ATG16L1	1												√
ENSGALG00000004932	ATG7	1												√
ENSGALG00000011649	ATG9A	1												√
ENSGALG00000003570	ATIC	1								√
ENSGALG00000014554	ATN1	1												√
	ATOH8	1												√
ENSGALG00000014192	ATP10D	1												√
ENSGALG00000008839	ATP11B	1												√
ENSGALG00000020827	ATP13A4	1												√
ENSGALG00000015233	ATP1B1	1												√
	ATP2A1	1												√
ENSGALG00000001564	ATP2A3	1												√
ENSGALG00000011258	ATP2B1	1												√
ENSGALG00000005576	ATP2C2	1										√
ENSGALG00000001756	ATP5A1W	1										√
ENSGALG00000004439	ATP5J2	1												√
ENSGALG00000003256	ATP6V0A1	1												√
ENSGALG00000003194	ATP6V0A2	1										√
	ATP6V0A4	1												√
ENSGALG00000009229	ATP6V0C	1								√
ENSGALG00000014800	ATP6V1A	1								√
ENSGALG00000013036	ATP6V1E1	1								√
ENSGALG00000017021	ATP7B	1												√
ENSGALG00000017106	ATP8A2	1												√
ENSGALG00000002702	ATP8B2	1										√
ENSGALG00000012656	ATP9B	1												√
ENSGALG00000010444	ATPAF1	1												√
	ATPBD4	1												√
ENSGALG00000016034	ATRN	1						√
ENSGALG00000009152	ATRNL1	1												√
ENSGALG00000004625	ATXN2	1												√
ENSGALG00000008115	ATXN7L1	1												√
ENSGALG00000007768	AURKA	1							√
ENSGALG00000009642	AVEN	1												√
	AVR2	1												√
ENSGALG00000007480	AXIN1	1												√
ENSGALG00000027391	AXIN1	1												√
	AYTL1	1								√
ENSGALG00000002477	B3GALT2	1												√
ENSGALG00000008758	B3GNT5	1								√
ENSGALG00000012988	B4GALNT3	1												√
ENSGALG00000002022	B4GALT1	1												√
ENSGALG00000010094	B4GALT2	1												√
	B6.1	1								√
	BA9F11.1	1								√
ENSGALG00000005175	BAAT	1												√
ENSGALG00000016139	BACE2	1												√
ENSGALG00000015828	BACH1	1								√
ENSGALG00000015605	BACH2	1												√
ENSGALG00000006915	BAIAP2	1												√
	BAK1	1								√
ENSGALG00000001197	BARX2	1												√
ENSGALG00000013297	BBOX1	1												√
ENSGALG00000012188	BBS9	1												√
ENSGALG00000008009	BCAP29	1								√
ENSGALG00000028291	BCAR1	1												√
ENSGALG00000005816	BCAR3	1												√
ENSGALG00000007796	BCAS1	1								√
	BCDO2	1												√
ENSGALG00000011127	BCL11B	1												√
ENSGALG00000015484	BCL9	1												√
ENSGALG00000007685	BCL9L	1												√
ENSGALG00000013935	BCLAF1	1						√
ENSGALG00000003976	BCORL1	1												√
ENSGALG00000007217	BEST1	1										√
ENSGALG00000010029	BEST3	1										√
	BETA3	1												√
	BF1	1												√
ENSGALG00000024372	BF2	1												√
ENSGALG00000024372	BF2	1								√
ENSGALG00000003111	BFAR	1								√
ENSGALG00000008735	BFSP1	1												√
ENSGALG00000024357	B-G	1												√
	BHLHB2	1												√
	BHLHB4	1												√
ENSGALG00000008308	BHLHE40	1							√
ENSGALG00000004518	BHMT	1												√
ENSGALG00000013039	BID	1								√
ENSGALG00000005762	BIRC7	1												√
	B-LA	1												√
ENSGALG00000000141	BLB1	1												√
ENSGALG00000006973	BLNK	1												√
ENSGALG00000012352	BLVRA	1								√
	BMP1	1												√
ENSGALG00000000120	BMP10	1												√
ENSGALG00000008830	BMP2	1												√
ENSGALG00000012184	BMPER	1												√
ENSGALG00000002624	BMS1	1												√
ENSGALG00000010476	BNIP3	1												√
ENSGALG00000005772	BOK	1												√
	BPI	1								√
ENSGALG00000017073	BRCA2	1												√
	BRG1	1												√
	BRP44L	1												√
ENSGALG00000001966	BRUNOL6	1												√
ENSGALG00000016065	BRWD1	1												√
	BRWD2	1												√
ENSGALG00000001328	BSG	1												√
ENSGALG00000006020	BTBD1	1										√
ENSGALG00000012635	BTBD11	1												√
	BTBD12	1												√
ENSGALG00000011276	BTG1	1										√
ENSGALG00000004958	BTK	1												√
ENSGALG00000007820	BTRC	1												√
ENSGALG00000004838	BUB1B	1							√
ENSGALG00000015410	BVES	1										√
ENSGALG00000003467	BYSL	1												√
ENSGALG00000001023	BZRAP1	1												√
	BZRPL1	1												√
	C10orf112	1												√
	C10orf118	1												√
ENSGALG00000004673	C10orf54	1												√
ENSGALG00000021231	C10orf57	1								√
	C10orf57	1												√
	C10orf58	1												√
	C10orf63	1												√
ENSGALG00000000011	C10orf88	1										√
	C10orf96	1												√
	C10orf97	1								√
ENSGALG00000020488	C11orf24	1								√
	C11orf34	1												√
	C11orf52	1												√
	C11orf61	1												√
	C11orf77	1												√
	C12orf10	1												√
	C12orf11	1												√
	C12orf31	1												√
ENSGALG00000026776	C12ORF5	1									√
ENSGALG00000011159	C12orf50	1												√
	C12orf53	1												√
	C12orf57	1												√
	C13orf15	1												√
	C13orf18	1												√
	C13orf23	1												√
	C13orf24	1												√
	C13orf31	1								√
	C14orf104	1												√
ENSGALG00000012095	C14orf105	1									√
	C14orf112	1								√
	C14orf121	1												√
ENSGALG00000009978	C14orf126	1								√
	C14orf131	1												√
	C14orf135	1												√
	C14ORF149	1							√
	C14orf149	1												√
	C14orf32	1												√
	C14orf43	1												√
	C14orf44	1												√
	C14orf49	1												√
ENSGALG00000011690	C14orf79	1												√
	C14orf83	1												√
	C-16	1												√
	C16orf14	1												√
ENSGALG00000006456	C16ORF45	1										√
	C16orf45	1												√
	C16orf48	1												√
ENSGALG00000007630	C16ORF5	1										√
	C16orf57	1												√
	C16orf61	1												√
	C16orf68	1												√
	C16orf70	1												√
	C16orf75	1												√
	C17orf27	1								√
	C17orf38	1												√
	C17orf39	1												√
ENSGALG00000003590	C17orf58	1										√
	C17orf59	1												√
	C17orf63	1												√
	C18orf45	1												√
	C19orf12	1												√
	C19orf12	1												√
	C19orf22	1												√
	C19orf6	1												√
	C1DP3	1							√
	C1orf102	1												√
	C1orf107	1												√
	C1orf115	1												√
	C1orf128	1												√
	C1orf165	1												√
ENSGALG00000010841	C1orf168	1												√
	C1orf173	1												√
	C1orf190	1												√
ENSGALG00000026648	C1orf35	1												√
	C1orf58	1												√
	C1orf59	1												√
	C1orf66	1												√
	C1orf77	1												√
ENSGALG00000009219	C1ORF95	1										√
ENSGALG00000027067	C1QTNF1	1						√
ENSGALG00000008080	C1QTNF4	1									√
ENSGALG00000014659	C1R	1												√
ENSGALG00000028065	C2	1						√
ENSGALG00000007771	C20orf108	1								√
	C20orf116	1												√
	C20orf149	1												√
	C20orf151	1												√
	C20orf174	1												√
	C20orf175	1												√
	C20orf23	1												√
	C20orf54	1												√
	C20orf58	1												√
	C20orf59	1												√
	C20orf74	1												√
ENSGALG00000007487	C21orf58	1										√
	C21ORF7	1							√
	C21orf70	1												√
	C22orf13	1												√
ENSGALG00000016148	C2CD2	1												√
ENSGALG00000013886	C2H18ORF1	1										√
	C2orf18	1												√
	C2orf34	1												√
	C2orf38	1								√
ENSGALG00000016800	C2orf40	1								√
	C3	1								√
ENSGALG00000011509	C3	1												√
ENSGALG00000012370	C3H6ORF72	1										√
ENSGALG00000007182	C3orf14	1												√
	C3orf26	1												√
ENSGALG00000026299	C3orf52	1								√
	C3orf59	1												√
ENSGALG00000026646	C4	1												√
ENSGALG00000010201	C4H4ORF29	1										√
ENSGALG00000010654	C4H4ORF41	1										√
ENSGALG00000021198	C4orf15	1								√
	C4orf16	1												√
	C4orf18	1												√
	C4orf20	1												√
	C4orf29	1												√
	C4orf31	1												√
	C4orf34	1												√
ENSGALG00000027891	C5orf13	1								√
	C5orf21	1												√
	C5orf3	1												√
	C5orf32	1												√
	C5orf33	1												√
ENSGALG00000014840	C6	1							√
ENSGALG00000012317	C6ORF103	1									√
	C6orf103	1												√
	C6orf129	1								√
	C6orf150	1								√
	C6orf154	1												√
ENSGALG00000028653	C6orf163	1												√
	C6orf165	1												√
	C6orf186	1												√
	C6orf192	1												√
	C6orf32	1												√
	C6orf60	1												√
ENSGALG00000013628	C6orf62	1												√
ENSGALG00000028573	C6orf64	1								√
	C6orf72	1												√
	C6orf85	1												√
	C6orf86	1												√
	C6orf97	1												√
	C6orf98	1												√
	C7orf10	1												√
	C7orf23	1												√
	C7orf36	1												√
ENSGALG00000011856	C7orf55	1												√
ENSGALG00000024083	C8orf4	1										√
	C8orf41	1												√
	C8orf80	1												√
	C9orf100	1												√
	C9orf151	1												√
	C9orf167	1												√
	C9orf18	1												√
	C9orf21	1												√
	C9orf23	1												√
	C9orf39	1												√
	C9orf4	1												√
	C9orf58	1												√
ENSGALG00000001864	C9orf72	1												√
	C9orf75	1												√
	C9orf96	1												√
	C9orf98	1												√
ENSGALG00000027638	CA3	1									√
ENSGALG00000005360	CA4	1												√
ENSGALG00000005178	CA7	1												√
ENSGALG00000017005	CAB39L	1												√
ENSGALG00000014998	CABLES1	1												√
ENSGALG00000008456	CAC1B	1												√
ENSGALG00000007623	CAC1G	1												√
ENSGALG00000008486	CAC2D1	1												√
ENSGALG00000011024	CACHD1	1								√
ENSGALG00000026091	CACNG4	1												√
ENSGALG00000028125	CACNG4	1												√
ENSGALG00000014582	CADM1	1												√
ENSGALG00000015499	CADM2	1						√
ENSGALG00000007268	CADPS	1												√
ENSGALG00000015914	CALB1	1										√
ENSGALG00000026903	CALB2	1												√
ENSGALG00000006054	CALCA	1												√
ENSGALG00000005621	CAMK2A	1												√
ENSGALG00000012036	CAMK2D	1								√
	CAMP	1								√
ENSGALG00000011822	CANT1	1												√
ENSGALG00000010186	CAPN1	1												√
ENSGALG00000020084	CAPN13	1												√
ENSGALG00000009050	CAPN3	1												√
ENSGALG00000000750	CAPN5	1												√
ENSGALG00000009382	CAPN8	1												√
ENSGALG00000013376	CAPSL	1												√
ENSGALG00000013125	CAPZA3	1												√
ENSGALG00000012436	CARD10	1										√
ENSGALG00000026113	CARHSP1	1								√
	CARKL	1												√
ENSGALG00000006427	CARS	1								√
ENSGALG00000014030	CASC1	1												√
ENSGALG00000004522	CASC5	1												√
ENSGALG00000008034	CASKIN2	1										√
ENSGALG00000001049	CASP1	1								√
ENSGALG00000008305	CASP10	1												√
ENSGALG00000014698	CASP2	1						√
ENSGALG00000001366	CASP9	1												√
ENSGALG00000007744	CASS4	1										√
ENSGALG00000014682	CAST	1												√
ENSGALG00000014471	CAT	1								√
ENSGALG00000000786	cathepsin/CTSE	1	√
ENSGALG00000007462	cathepsin/CTSZ	1	√
ENSGALG00000009393	CAV1	1												√
	CBF-2	1												√
ENSGALG00000015351	CBLB	1												√
ENSGALG00000003894	CBLN1	1												√
ENSGALG00000028682	CBLN2	1												√
ENSGALG00000016027	CBR1	1												√
ENSGALG00000016196	CBS	1												√
ENSGALG00000007063	CBX4	1												√
ENSGALG00000001728	CC2	1										√
ENSGALG00000006188	CCBL2	1												√
ENSGALG00000000918	CCDC103	1												√
ENSGALG00000008064	CCDC104	1								√
	CCDC109A	1												√
ENSGALG00000012196	CCDC109B	1												√
ENSGALG00000010636	CCDC111	1												√
ENSGALG00000023042	CCDC112	1												√
ENSGALG00000005784	CCDC117	1												√
	CCDC131	1												√
ENSGALG00000009500	CCDC132	1												√
ENSGALG00000004505	CCDC137	1												√
ENSGALG00000020788	CCDC141	1												√
ENSGALG00000008309	CCDC146	1												√
	CCDC46	1												√
ENSGALG00000000564	CCDC47	1												√
	CCDC57	1												√
ENSGALG00000007376	CCDC60	1												√
ENSGALG00000006714	CCDC61	1										√
ENSGALG00000005450	CCDC66	1												√
ENSGALG00000012103	CCDC73	1												√
	CCDC76	1												√
ENSGALG00000015193	CCDC80	1												√
ENSGALG00000013247	CCDC83	1												√
ENSGALG00000011139	CCDC85C	1										√
ENSGALG00000005190	CCDC86	1												√
ENSGALG00000011940	CCK	1												√
ENSGALG00000014363	CCKAR	1												√
	CCLi2	1								√
	CCLi3	1								√
	CCLi6	1								√
	CCLi7	1								√
ENSGALG00000010347	CCNG2	1								√
ENSGALG00000015641	CCNH	1												√
ENSGALG00000012207	CCNT2	1												√
ENSGALG00000011960	CCR4	1						√
ENSGALG00000011734	CCR8L	1						√
ENSGALT00000019133	CCRL1	1								√
ENSGALG00000006856	CD151	1								√
	CD163	1								√
ENSGALG00000015238	CD164	1			√
ENSGALG00000023411	CD180	1										√
	CD1D	1								√
ENSGALG00000019231	CD200R1	1												√
ENSGALG00000007713	CD300A	1								√
ENSGALG00000014508	CD38	1												√
ENSGALG00000007418	CD3D	1			√
ENSGALG00000007416	CD3E	1			√
ENSGALG00000014477	CD4	1											√
ENSGALG00000007015	CD40	1											√
ENSGALG00000007849	CD44	1								√
ENSGALG00000005192	CD5	1												√
ENSGALG00000026069	CD55	1												√
ENSGALG00000001631	CD7	1												√
ENSGALG00000006546	CD81	1												√
ENSGALG00000017274	CD9	1										√
ENSGALG00000024488	CD99	1												√
ENSGALG00000007382	CDA	1												√
ENSGALG00000009971	CDC20	1							√
ENSGALG00000027709	CDC20B	1												√
	CDC2L6	1								√
ENSGALG00000014448	CDC37L1	1												√
ENSGALG00000011432	CDC42BPB	1												√
ENSGALG00000001616	CDC45	1							√
ENSGALG00000016704	CDC5L	1												√
ENSGALG00000022145	CDCA8	1												√
ENSGALG00000011882	CDCP1	1												√
ENSGALG00000000735	CDD	1												√
ENSGALG00000012927	CDH10	1									√
ENSGALG00000015947	CDH17	1												√
ENSGALG00000004653	CDH23	1										√
ENSGALG00000005102	CDH4	1										√
ENSGALG00000005272	CDH5	1												√
ENSGALG00000005319	CDH8	1												√
ENSGALG00000003085	CDK1	1							√
ENSGALG00000003410	CDK2AP1	1								√
ENSGALG00000008462	CDK3	1												√
ENSGALG00000006971	CDK5RAP2	1												√
ENSGALG00000012295	CDKL1	1												√
ENSGALG00000010119	CDKL2	1												√
ENSGALG00000016529	CDKL5	1												√
ENSGALG00000025805	CDKN2A	1												√
ENSGALG00000002358	CDO1	1										√
ENSGALG00000000939	CDON	1										√
ENSGALG00000011227	CDS1	1										√
ENSGALG00000000165	CDS2	1												√
ENSGALG00000012808	CDYL	1												√
ENSGALG00000012978	CDYL2	1												√
	CEBP1	1								√
	CEBPE	1								√
ENSGALG00000013031	CECR1	1												√
ENSGALG00000005730	CELSR3	1												√
ENSGALG00000009690	CENPF	1												√
ENSGALG00000013494	CENPN	1												√
	CEP110	1												√
ENSGALG00000011177	CEP290	1												√
ENSGALG00000017201	CEP57	1												√
ENSGALG00000006632	CEP63	1												√
	CEP76	1												√
ENSGALG00000005114	CES1	1												√
	CES1	1												√
ENSGALG00000001234	CETP	1								√
ENSGALG00000002853	CFDP1	1												√
	CFH	1							√
ENSGALG00000002431	CFH	1								√
ENSGALG00000012126	CFI	1							√
ENSGALG00000008240	CFLAR	1												√
ENSGALG00000019761	CHAD	1												√
ENSGALG00000016042	CHAF1B	1								√
ENSGALG00000003594	chAnk1	1										√
ENSGALG00000003135	chAnk3	1										√
	CHAT1	1												√
	CHCHD8	1												√
ENSGALG00000014642	CHD1	1												√
ENSGALG00000006949	CHD2	1												√
	CHD4	1												√
ENSGALG00000015472	CHD7	1												√
ENSGALG00000003719	CHD9	1												√
ENSGALG00000005363	CHDH	1												√
ENSGALG00000010820	CHGA	1												√
ENSGALG00000023760	CHIA	1												√
	CHIA	1												√
ENSGALG00000006830	CHID1	1												√
	CHIR2D-956	1												√
ENSGALG00000027092	CHIR-A2	1						√
	CHIR-A2	1												√
	CHIR-AB3	1												√
ENSGALG00000013504	CHIR-B2	1						√
	CHIR-B3	1												√
	CHIR-B3	1												√
	CHIR-B5	1												√
ENSGALG00000006161	CHMP1A	1												√
ENSGALG00000011164	CHN2	1												√
ENSGALG00000015720	CHODL	1										√
ENSGALG00000027409	CHORDC1	1								√
ENSGALG00000011246	CHPF	1												√
ENSGALG00000012769	CHPT1	1												√
ENSGALG00000009301	CHR1	1												√
ENSGALG00000016565	CHR2	1										√
ENSGALG00000003014	CHR3	1												√
ENSGALG00000004096	CHR7	1										√
	CHRDL0	1							√
ENSGALG00000008365	CHRM4	1									√
ENSGALG00000009640	CHRM5	1												√
ENSGALG00000007899	CHRND	1												√
ENSGALG00000007906	CHRNG	1												√
ENSGALG00000009704	CHST15	1								√
ENSGALG00000000913	CHST6	1												√
ENSGALG00000027576	CIAO1	1												√
ENSGALG00000007171	CIITA	1						√
ENSGALG00000012225	CIRBP	1								√
ENSGALG00000000638	CIRH1A	1												√
ENSGALG00000027860	CISD2	1												√
ENSGALG00000017025	CKAP2	1							√
ENSGALG00000008325	CKAP5	1												√
ENSGALG00000008352	CKMT1A	1												√
ENSGALG00000011995	CLASP2	1												√
ENSGALG00000007561	CLCN7	1												√
ENSGALG00000019114	CLDN10	1												√
ENSGALG00000009038	CLDN12	1										√
ENSGALG00000025857	CLDN15	1												√
ENSGALG00000007311	CLDN2	1										√
ENSGALG00000027634	CLDN20	1												√
	CLDN22	1												√
ENSGALG00000022557	CLDN3	1												√
ENSGALG00000027337	CLDND1	1								√
	CLEC2D	1												√
ENSGALG00000009826	CLGN	1												√
ENSGALG00000001262	CLIC4	1												√
ENSGALG00000003702	CLINT1	1												√
ENSGALG00000004467	CLIP1	1												√
ENSGALG00000001291	CLIP2	1												√
ENSGALG00000001362	CLK3	1												√
ENSGALG00000006057	CLK4	1										√
ENSGALG00000016917	CLN5	1												√
ENSGALG00000013187	CLPTM1L	1												√
ENSGALG00000002346	CLSPN	1												√
ENSGALG00000005139	CLTC	1								√
	clusterin	1	√
ENSGALG00000012012	cMIF	1	√
ENSGALG00000011490	CMTM6	1												√
ENSGALG00000011484	CMTM8	1										√
ENSGALG00000013956	c-myb	1										√
ENSGALG00000013697	CNDP1	1												√
ENSGALG00000027159	CNKSR3	1												√
ENSGALG00000002301	CNOT1	1												√
ENSGALG00000010042	CNOT2	1												√
ENSGALG00000011682	CNOT4	1												√
	CNOT6	1												√
ENSGALG00000015789	CNR1	1												√
ENSGALG00000008757	CNRIP1	1												√
ENSGALG00000008263	CNTN4	1												√
ENSGALG00000001513	CNTRL	1										√
ENSGALG00000011068	COBLL1	1												√
ENSGALG00000016980	COG3	1												√
ENSGALG00000008035	COG5	1												√
ENSGALG00000000641	COG8	1												√
ENSGALG00000014965	COL10A1	1												√
ENSGALG00000005180	COL11A1	1												√
ENSGALG00000004286	COL13A1	1												√
ENSGALG00000026836	COL16A1	1												√
ENSGALG00000004338	COL18A1	1								√
ENSGALG00000009641	COL1A2	1							√
ENSGALG00000016292	COL21A1	1								√
ENSGALG00000006864	COL24A1	1								√
	COL24A1	1												√
ENSGALG00000006958	COL27A1	1										√
ENSGALG00000016843	COL4A2	1												√
ENSGALG00000014952	COL4A3BP	1												√
ENSGALG00000004946	COL4A4	1										√
ENSGALG00000008141	COL4A5	1												√
ENSGALG00000002509	COL5A2	1									√
ENSGALG00000005974	COL6A1	1												√
ENSGALG00000006126	COL6A2	1												√
ENSGALG00000015253	COL8A1	1								√
ENSGALG00000002298	COL8A2	1										√
ENSGALG00000005628	COL9A3	1												√
ENSGALG00000027390	COLEC10	1								√
	COLEC2	1								√
ENSGALG00000011202	COLQ	1												√
ENSGALG00000002308	COMMD10	1												√
ENSGALG00000001572	COMMD4	1												√
ENSGALG00000008867	COMMD5	1								√
ENSGALG00000026279	COMMD8	1								√
ENSGALG00000007903	COMMD9	1												√
ENSGALG00000005000	COMTD1	1												√
ENSGALG00000014512	COPS5	1												√
ENSGALG00000008046	COQ10B	1												√
ENSGALG00000003613	COR4	1												√
ENSGALG00000004901	CORO1C	1								√
	CORO7	1												√
ENSGALG00000027190	COX11	1												√
ENSGALG00000007465	COX15	1												√
ENSGALG00000011626	COX18	1												√
ENSGALG00000015558	CPA6	1												√
ENSGALG00000014516	CPEB2	1												√
ENSGALG00000009945	CPM	1												√
ENSGALG00000007090	CPN1	1									√
ENSGALG00000011613	CPNE4	1												√
ENSGALG00000007025	CPNE8	1												√
ENSGALG00000008516	CPO	1												√
ENSGALG00000016424	CPSF3	1												√
ENSGALG00000007077	CPT1A	1												√
ENSGALG00000008494	CREB1	1												√
ENSGALG00000002523	CREB3	1												√
ENSGALG00000001252	CREB3L3	1												√
ENSGALG00000026022	CREG2	1												√
ENSGALG00000005657	CRHR2	1										√
ENSGALG00000015661	CRISPLD1	1												√
ENSGALG00000003304	CRTC1	1												√
ENSGALG00000016199	CRYAA	1												√
ENSGALG00000007945	CRYAB	1										√
ENSGALG00000011361	CRYZ	1												√
ENSGALG00000005725	CSF1R	1												√
	CSF2R	1								√
ENSGALG00000012518	CSF2RB	1								√
ENSGALG00000002112	CSF3R	1										√
ENSGALG00000016111	CSMD3	1												√
ENSGALG00000002719	CSNK1D	1												√
ENSGALG00000019315	CSNK1E	1												√
	CSNK2B	1								√
ENSGALG00000028443	CSPG5	1												√
ENSGALG00000015539	CSPP1	1												√
ENSGALG00000000318	CSRP1	1												√
ENSGALG00000008707	CSRP2BP	1												√
ENSGALG00000004044	CSRP3	1												√
ENSGALG00000027853	CTN2	1								√
ENSGALG00000013207	CTNL1	1								√
ENSGALG00000006817	CTNNBL1	1												√
	CTR BETA 2	1												√
ENSGALG00000006876	CTSA	1												√
ENSGALG00000013378	CTSG	1								√
	CTSH	1												√
ENSGALG00000028147	CTSK	1												√
ENSGALG00000012610	CTSL2	1										√
ENSGALG00000009373	CTSO	1								√
ENSGALG00000007700	CTTN	1												√
ENSGALG00000009134	CTTNBP2	1												√
ENSGALG00000008704	CUBN	1												√
	CUL9	1												√
ENSGALG00000023421	CUZD1	1												√
ENSGALG00000016286	CXorf21	1								√
ENSGALG00000016215	CXorf36	1												√
	CXorf39	1												√
	CXorf41	1												√
ENSGALG00000008990	CXorf57	1												√
ENSGALG00000001479	CYB5D2	1												√
ENSGALG00000005301	CYB5R2	1												√
	CYBASC3	1												√
ENSGALG00000011020	CYCS	1												√
ENSGALG00000016736	CYFIP1	1												√
ENSGALG00000001325	CYP1A4	1												√
	CYP21	1												√
ENSGALG00000016102	CYP26B1	1										√
ENSGALG00000002470	CYP27A1	1										√
ENSGALG00000026793	CYP2C18	1												√
ENSGALG00000005795	CYP2C18	1												√
ENSGALG00000005469	CYP2C45	1												√
ENSGALG00000005795	CYP2H1	1												√
ENSGALG00000010911	CYP2J2	1												√
ENSGALG00000004449	CYP3A37	1												√
ENSGALG00000015432	CYP7A1	1							√
	CYP8B	1												√
ENSGALG00000008661	CYR61	1												√
ENSGALG00000006347	D2HGDH	1												√
	D2L	1												√
ENSGALG00000010055	DAAM2	1												√
ENSGALG00000016933	DACH1	1								√
ENSGALG00000012023	DACT1	1										√
ENSGALG00000011288	DACT2	1												√
ENSGALG00000027710	DAG1	1												√
ENSGALG00000005227	DAK	1												√
	DAZAP1	1												√
ENSGALG00000011243	DAZL	1												√
ENSGALG00000012112	DBI	1												√
ENSGALG00000022337	DBNL	1												√
ENSGALG00000005280	DBT	1								√
ENSGALG00000009604	DBX2	1												√
ENSGALG00000000870	DCAKD	1												√
	DCI	1												√
ENSGALG00000017056	DCLK1	1												√
ENSGALG00000006088	DCTN5	1												√
ENSGALG00000008807	DCUN1D1	1												√
ENSGALG00000014078	DCUN1D4	1												√
ENSGALG00000007993	DCX	1												√
ENSGALG00000006519	DD1	1												√
ENSGALG00000008663	DDAH1	1										√
ENSGALG00000005202	DDB1	1												√
	DDEFL1	1												√
ENSGALG00000012426	DDHD1	1												√
ENSGALG00000010073	DDOST	1												√
ENSGALG00000006350	DDT	1								√
ENSGALG00000012247	DDX17	1												√
ENSGALG00000014713	DDX4	1										√
ENSGALG00000003130	DDX49	1												√
	dead box protein	1	√
ENSGALG00000005089	DEAF1	1												√
ENSGALG00000012857	DENND2A	1								√
ENSGALG00000002038	DENND2C	1												√
ENSGALG00000007500	DENND4A	1												√
ENSGALG00000015083	DENND4C	1												√
ENSGALG00000011275	DEPDC1	1							√
ENSGALG00000006766	DEPDC5	1												√
ENSGALG00000010786	DGKB	1												√
ENSGALG00000001730	DGKD	1												√
ENSGALG00000016959	DGKH	1												√
ENSGALG00000012890	DGKI	1												√
ENSGALG00000003170	DH10	1												√
ENSGALG00000002350	DH3	1												√
ENSGALG00000017020	DHRS12	1												√
ENSGALG00000011921	DHRS7	1												√
ENSGALG00000016681	DHRSX	1												√
ENSGALG00000005027	DHX30	1												√
ENSGALG00000014438	DHX32	1												√
ENSGALG00000002964	DHX37	1												√
ENSGALG00000005831	DI1	1										√
ENSGALG00000010736	DIO1	1												√
ENSGALG00000007643	DIS3L	1										√
ENSGALG00000009404	DISP1	1												√
ENSGALG00000004662	DISP3	1										√
ENSGALG00000011678	DJC13	1								√
ENSGALG00000002528	DJC18	1												√
ENSGALG00000008852	DJC19	1												√
ENSGALG00000003387	DJC21	1												√
ENSGALG00000026710	DJC28	1												√
ENSGALG00000000790	DJC8	1												√
ENSGALG00000001359	DK	1												√
ENSGALG00000005551	DKK3	1												√
ENSGALG00000028568	DL1	1												√
ENSGALG00000013715	DLC1	1												√
ENSGALG00000004973	DLG5	1												√
ENSGALG00000012165	DLGAP5	1							√
ENSGALG00000008514	DLL4	1										√
ENSGALG00000023195	DLX6	1												√
ENSGALG00000016281	DMD	1												√
	DMN	1												√
ENSGALG00000010160	DMRT1	1												√
ENSGALG00000002227	DMXL1	1												√
	DMXL2	1												√
	DNHD2	1												√
ENSGALG00000004852	DNM1	1										√
ENSGALG00000012929	DNM1L	1												√
ENSGALG00000007304	DNMBP	1												√
ENSGALG00000006634	DNMT3B	1										√
ENSGALG00000011318	DNPEP	1												√
ENSGALG00000003575	DNTTIP1	1												√
ENSGALG00000002080	DOCK2	1												√
ENSGALG00000009480	DOCK4	1												√
ENSGALG00000010156	DOCK8	1												√
ENSGALG00000016883	DOCK9	1												√
ENSGALG00000026914	DOK3	1								√
ENSGALG00000015615	DOK7	1												√
ENSGALG00000004485	DOLPP1	1												√
ENSGALG00000000843	DOT1L	1												√
ENSGALG00000010952	DPF2	1												√
ENSGALG00000012156	DPP10	1										√
ENSGALG00000011110	DPP4	1												√
ENSGALG00000006314	DPP6	1												√
ENSGALG00000009105	DPP7	1												√
ENSGALG00000004200	DPP9	1												√
ENSGALG00000012158	DPY19L1	1												√
ENSGALG00000015975	DPY19L4	1												√
ENSGALG00000000227	DPYSL2	1								√
	DRAM	1								√
ENSGALG00000016138	DSCAM	1												√
ENSGALG00000028790	DSE2B	1												√
ENSGALG00000004153	DSYN1	1										√
ENSGALG00000015211	DT	1												√
ENSGALG00000016531	DTNB	1												√
	DTX3	1								√
ENSGALG00000002454	DUOXA1	1												√
	DUS1L	1												√
ENSGALT00000005388	DUS2L	1								√
ENSGALG00000001800	DUS3L	1												√
ENSGALG00000000013	DUSP11	1												√
ENSGALG00000005017	DUSP13	1												√
ENSGALG00000027397	DUSP22	1												√
ENSGALG00000001633	DUSP26	1										√
ENSGALG00000011419	DUSP4	1										√
ENSGALG00000011207	DUSP6	1												√
ENSGALG00000011330	DYNC1H1	1								√
ENSGALG00000017180	DYNC2H1	1												√
ENSGALG00000009954	DYNC2LI1	1												√
ENSGALG00000005522	DYNLL2	1								√
ENSGALG00000001913	DYNLRB1	1												√
ENSGALG00000019979	DYNLT1	1								√
ENSGALG00000016259	DYNLT3	1												√
ENSGALG00000016053	DYRK1A	1												√
ENSGALG00000009901	DYRK2	1								√
ENSGALG00000016895	DZIP1	1												√
ENSGALG00000005900	E4F1	1												√
ENSGALG00000006122	EARS2	1												√
ENSGALG00000003699	EBF1	1												√
ENSGALG00000010461	EBF3	1												√
	EBI2	1												√
ENSGALG00000004481	EDA	1										√
ENSGALG00000014369	EDARADD	1								√
ENSGALG00000000667	EDN2	1												√
ENSGALG00000010013	EDNRA	1												√
ENSGALG00000016912	EDNRB	1												√
ENSGALG00000007466	EDNRB2	1										√
ENSGALG00000015917	EEF1A1	1								√
ENSGALG00000005843	EEF1A2	1												√
ENSGALG00000012116	EEPD1	1												√
ENSGALG00000009473	EFCAB1	1												√
ENSGALG00000006868	EFCAB4B	1												√
	EFHA2	1												√
ENSGALG00000016221	EFHC2	1												√
ENSGALG00000029175	EFNB2	1								√
ENSGALG00000016270	EFR3A	1												√
ENSGALG00000011056	EGLN1	1										√
ENSGALG00000007669	EGR1	1										√
ENSGALG00000009303	EH	1												√
ENSGALG00000008472	EHMT1	1								√
ENSGALG00000028517	EIF1	1								√
ENSGALG00000015958	EIF2AK3	1										√
ENSGALG00000012471	EIF2B4	1												√
ENSGALG00000009328	EIF3A	1								√
ENSGALG00000005326	EIF3F	1								√
	EIF3S3	1								√
	EIF3S6	1								√
	EIF3S6IP	1								√
ENSGALG00000007780	EIF4E3	1												√
ENSGALG00000006898	EIF4ENIF1	1												√
ENSGALG00000008520	EIF4G1	1												√
ENSGALG00000010533	ELAVL4	1												√
ENSGALG00000016947	ELF1	1												√
ENSGALG00000012446	ELFN2	1												√
ENSGALG00000003371	ELL	1												√
ENSGALG00000014678	ELL2	1												√
ENSGALG00000001759	ELMO3	1								√
ENSGALG00000017169	ELMOD1	1												√
ENSGALG00000001071	ELN	1												√
ENSGALG00000009988	ELOVL1	1								√
ENSGALG00000016314	ELOVL5	1								√
ENSGALG00000014730	ELOVL7	1												√
ENSGALG00000013203	ELP2	1												√
ENSGALG00000012127	ELP4	1												√
ENSGALG00000008890	ELTD1	1												√
ENSGALG00000014815	EMILIN2	1												√
ENSGALG00000009915	EML4	1												√
ENSGALG00000010639	EML5	1												√
ENSGALG00000011803	EMP1	1												√
ENSGALG00000025740	EN1	1												√
ENSGALG00000016967	ENOX1	1										√
ENSGALG00000002896	ENPP1	1												√
ENSGALG00000002869	ENPP3	1												√
ENSGALG00000013743	ENPP7	1												√
ENSGALG00000000180	ENSGALG00000000180	1										√
ENSGALG00000000307	ENSGALG00000000307	1										√
ENSGALG00000000443	ENSGALG00000000443	1										√
ENSGALG00000000584	ENSGALG00000000584	1										√
ENSGALG00000000586	ENSGALG00000000586	1										√
ENSGALG00000000661	ENSGALG00000000661	1										√
ENSGALG00000000824	ENSGALG00000000824	1										√
ENSGALG00000001210	ENSGALG00000001210	1										√
ENSGALG00000001211	ENSGALG00000001211	1										√
ENSGALG00000001346	ENSGALG00000001346	1										√
ENSGALG00000001371	ENSGALG00000001371	1										√
ENSGALG00000001395	ENSGALG00000001395	1										√
ENSGALG00000001609	ENSGALG00000001609	1										√
ENSGALG00000001876	ENSGALG00000001876	1										√
ENSGALG00000002215	ENSGALG00000002215	1										√
ENSGALG00000002333	ENSGALG00000002333	1										√
ENSGALG00000002334	ENSGALG00000002334	1										√
ENSGALG00000002343	ENSGALG00000002343	1										√
ENSGALG00000002423	ENSGALG00000002423	1										√
ENSGALG00000002570	ENSGALG00000002570	1										√
ENSGALG00000002687	ENSGALG00000002687	1										√
ENSGALG00000002771	ENSGALG00000002771	1										√
ENSGALG00000002902	ENSGALG00000002902	1										√
ENSGALG00000003083	ENSGALG00000003083	1										√
ENSGALG00000003345	ENSGALG00000003345	1										√
ENSGALG00000003482	ENSGALG00000003482	1										√
ENSGALG00000003535	ENSGALG00000003535	1										√
ENSGALG00000003622	ENSGALG00000003622	1										√
ENSGALG00000003644	ENSGALG00000003644	1										√
ENSGALG00000003690	ENSGALG00000003690	1										√
ENSGALG00000004041	ENSGALG00000004041	1										√
ENSGALG00000004482	ENSGALG00000004482	1										√
ENSGALG00000004501	ENSGALG00000004501	1										√
ENSGALG00000004586	ENSGALG00000004586	1										√
ENSGALG00000004734	ENSGALG00000004734	1										√
ENSGALG00000004751	ENSGALG00000004751	1										√
ENSGALG00000004770	ENSGALG00000004770	1										√
ENSGALG00000005648	ENSGALG00000005648	1										√
ENSGALG00000005814	ENSGALG00000005814	1										√
ENSGALG00000005956	ENSGALG00000005956	1										√
ENSGALG00000006157	ENSGALG00000006157	1										√
ENSGALG00000006183	ENSGALG00000006183	1										√
ENSGALG00000006325	ENSGALG00000006325	1										√
ENSGALG00000006449	ENSGALG00000006449	1										√
ENSGALG00000006478	ENSGALG00000006478	1										√
ENSGALG00000006728	ENSGALG00000006728	1										√
ENSGALG00000006905	ENSGALG00000006905	1										√
ENSGALG00000006941	ENSGALG00000006941	1										√
ENSGALG00000006996	ENSGALG00000006996	1										√
ENSGALG00000007003	ENSGALG00000007003	1										√
ENSGALG00000007091	ENSGALG00000007091	1										√
ENSGALG00000007189	ENSGALG00000007189	1										√
ENSGALG00000007280	ENSGALG00000007280	1										√
ENSGALG00000007359	ENSGALG00000007359	1										√
ENSGALG00000007445	ENSGALG00000007445	1										√
ENSGALG00000007504	ENSGALG00000007504	1										√
ENSGALG00000007640	ENSGALG00000007640	1										√
ENSGALG00000007765	ENSGALG00000007765	1										√
ENSGALG00000007818	ENSGALG00000007818	1										√
ENSGALG00000007867	ENSGALG00000007867	1										√
ENSGALG00000008227	ENSGALG00000008227	1										√
ENSGALG00000008259	ENSGALG00000008259	1										√
ENSGALG00000008522	ENSGALG00000008522	1										√
ENSGALG00000008629	ENSGALG00000008629	1										√
ENSGALG00000008638	ENSGALG00000008638	1										√
ENSGALG00000008662	ENSGALG00000008662	1										√
ENSGALG00000009103	ENSGALG00000009103	1										√
ENSGALG00000009139	ENSGALG00000009139	1										√
ENSGALG00000009216	ENSGALG00000009216	1										√
ENSGALG00000009694	ENSGALG00000009694	1										√
ENSGALG00000009818	ENSGALG00000009818	1										√
ENSGALG00000009860	ENSGALG00000009860	1										√
ENSGALG00000010250	ENSGALG00000010250	1										√
ENSGALG00000010254	ENSGALG00000010254	1										√
ENSGALG00000010339	ENSGALG00000010339	1										√
ENSGALG00000010777	ENSGALG00000010777	1										√
ENSGALG00000011059	ENSGALG00000011059	1										√
ENSGALG00000011394	ENSGALG00000011394	1										√
ENSGALG00000011670	ENSGALG00000011670	1										√
ENSGALG00000011726	ENSGALG00000011726	1										√
ENSGALG00000011772	ENSGALG00000011772	1										√
ENSGALG00000011792	ENSGALG00000011792	1										√
ENSGALG00000011799	ENSGALG00000011799	1										√
ENSGALG00000012250	ENSGALG00000012250	1										√
ENSGALG00000012312	ENSGALG00000012312	1										√
ENSGALG00000012332	ENSGALG00000012332	1										√
ENSGALG00000012478	ENSGALG00000012478	1										√
ENSGALG00000012847	ENSGALG00000012847	1										√
ENSGALG00000013841	ENSGALG00000013841	1										√
ENSGALG00000013930	ENSGALG00000013930	1										√
ENSGALG00000013982	ENSGALG00000013982	1										√
ENSGALG00000014171	ENSGALG00000014171	1										√
ENSGALG00000014198	ENSGALG00000014198	1										√
ENSGALG00000014205	ENSGALG00000014205	1										√
ENSGALG00000014539	ENSGALG00000014539	1										√
ENSGALG00000014628	ENSGALG00000014628	1										√
ENSGALG00000014658	ENSGALG00000014658	1										√
ENSGALG00000015063	ENSGALG00000015063	1										√
ENSGALG00000015270	ENSGALG00000015270	1										√
ENSGALG00000015701	ENSGALG00000015701	1										√
ENSGALG00000015888	ENSGALG00000015888	1										√
ENSGALG00000015966	ENSGALG00000015966	1										√
ENSGALG00000016211	ENSGALG00000016211	1										√
ENSGALG00000016398	ENSGALG00000016398	1										√
ENSGALG00000016521	ENSGALG00000016521	1										√
[truncated: 3,243 more rows]
